# Supplementary material for: 4-[(4-Methyl­anilino)meth­yl]benzonitrile
Source: Acta Crystallogr Sect E Struct Rep Online. 2011 Jun 18;67(Pt 7):o1677. doi: 10.1107/S1600536811020757 (PMC3151942; doi:10.1107/S1600536811020757)
Supplement: Supplementary file 2 [file e-67-o1677-Isup2.hkl]

# 
# h,k,l, Fc-squared, Fo-squared, sigma(Fo-squared) and status flag 
# 
data_I
_shelx_title '    I in space group P2(1)/c' 
_shelx_refln_list_code          4 
_shelx_F_calc_maximum      160.41 
_exptl_crystal_F_000       944.00 
_reflns_d_resolution_high  0.8400 
 
loop_ 
 _symmetry_equiv_pos_as_xyz 
 'x, y, z' 
 '-x, y+1/2, -z+1/2' 
 '-x, -y, -z' 
 'x, -y-1/2, z-1/2' 
 
_cell_length_a    12.4850 
_cell_length_b     9.1120 
_cell_length_c    22.1800 
_cell_angle_alpha  90.000 
_cell_angle_beta   98.537 
_cell_angle_gamma  90.000 
 
_shelx_F_squared_multiplier     1.000 
 
loop_ 
 _refln_index_h 
 _refln_index_k 
 _refln_index_l 
 _refln_F_squared_calc 
 _refln_F_squared_meas 
 _refln_F_squared_sigma 
 _refln_observed_status 
   3   0   0       42.56       46.14      3.93 o 
   4   0   0       13.82       10.29      1.62 o 
   5   0   0        0.08        0.31      1.69 o 
   6   0   0        7.94        3.92      4.11 o 
   7   0   0      553.27      596.18     13.72 o 
   8   0   0       72.00       50.38      6.00 o 
   9   0   0       40.58       48.83      5.94 o 
  10   0   0        0.05        4.86      3.76 o 
  11   0   0       52.28       48.84      5.64 o 
  12   0   0        1.17       11.92      3.78 o 
  13   0   0       16.02       14.57      2.91 o 
  14   0   0       26.34       23.59      5.79 o 
   1   1   0      690.82      520.08      6.20 o 
   2   1   0     2847.65     2595.27     23.32 o 
   3   1   0      205.06      200.16      2.59 o 
   4   1   0     7012.11     6710.76    104.55 o 
   5   1   0      415.72      431.76      6.23 o 
   6   1   0      930.69     1062.25     12.52 o 
   7   1   0     1205.59     1273.76     15.02 o 
   8   1   0       34.87       40.53      4.22 o 
   9   1   0      118.68      114.70      4.94 o 
  10   1   0      131.75      120.60     10.26 o 
  11   1   0       38.62       37.23      3.98 o 
  12   1   0       39.95       39.20      3.11 o 
  13   1   0       11.94       16.04      3.09 o 
  14   1   0       10.94        8.75      3.89 o 
   0   2   0    16015.37    13209.15     23.26 o 
   1   2   0     3630.82     3371.83     25.34 o 
   2   2   0      621.53      518.33      4.60 o 
   4   2   0      454.72      429.84      3.95 o 
   5   2   0        0.22        2.08      1.18 o 
   6   2   0      108.50      103.35      4.02 o 
   7   2   0      323.21      357.63      7.65 o 
   8   2   0        5.66        4.08      1.19 o 
   9   2   0       49.51       48.56      4.58 o 
  10   2   0        2.93        4.27      2.56 o 
  11   2   0        5.84        3.91      2.19 o 
  12   2   0        1.57        8.88      2.23 o 
  13   2   0        8.06        7.52      2.98 o 
  14   2   0       45.05       47.37      7.11 o 
   1   3   0     6335.12     6086.03     76.54 o 
   2   3   0     2538.16     2411.09     11.53 o 
   3   3   0      136.94      123.87      2.67 o 
   4   3   0      314.59      315.35      3.94 o 
   5   3   0      490.41      517.59      8.59 o 
   6   3   0     1266.94     1360.90     16.01 o 
   7   3   0        5.41        3.85      2.36 o 
   8   3   0       16.10       18.79      3.53 o 
   9   3   0        3.62        5.13      2.04 o 
  10   3   0       17.30       13.91      3.07 o 
  11   3   0        8.50        8.30      2.44 o 
  12   3   0        0.41        2.47      2.88 o 
  13   3   0       12.21        8.91      2.23 o 
  14   3   0        4.42        4.42      4.85 o 
   0   4   0      379.70      365.52      7.58 o 
   1   4   0     1050.88     1068.43     14.23 o 
   2   4   0      767.11      775.41      9.44 o 
   3   4   0      831.73      839.22      8.90 o 
   4   4   0      854.22      884.88     10.05 o 
   5   4   0       12.49        8.07      1.44 o 
   6   4   0        7.05        6.73      0.90 o 
   7   4   0        1.02        4.72      2.44 o 
   8   4   0      140.96      152.29      7.35 o 
   9   4   0        7.17        7.26      3.84 o 
  10   4   0       26.62       20.28      3.47 o 
  11   4   0        8.02        6.38      3.13 o 
  12   4   0       27.24       22.77      3.64 o 
  13   4   0       12.12       16.31      4.10 o 
   1   5   0     1468.34     1487.66     15.34 o 
   2   5   0      261.71      218.48      4.98 o 
   3   5   0       76.31       68.16      2.46 o 
   4   5   0        4.59        6.10      1.39 o 
   5   5   0        4.02        2.58      0.81 o 
   6   5   0       22.10       17.10      1.62 o 
   7   5   0       24.97       28.61      3.29 o 
   8   5   0        6.52        5.64      3.34 o 
   9   5   0       28.54       28.40      3.73 o 
  10   5   0       17.96       14.31      5.23 o 
  11   5   0        3.91        5.01      3.95 o 
  12   5   0        0.55        0.18      4.01 o 
  13   5   0       14.80       11.58      4.70 o 
   0   6   0      139.05      129.74      3.30 o 
   1   6   0      121.78      103.19      2.69 o 
   2   6   0       38.20       39.75      3.62 o 
   3   6   0       13.47       14.99      2.70 o 
   4   6   0      567.77      583.08      8.87 o 
   5   6   0        0.17       -0.60      2.04 o 
   6   6   0       23.86       22.49      3.12 o 
   7   6   0       74.61       72.42      7.63 o 
   8   6   0        5.33        2.10      3.02 o 
   9   6   0       17.10       14.91      3.40 o 
  10   6   0        3.80        5.29      3.42 o 
  11   6   0        1.46        5.54      3.46 o 
  12   6   0        0.01        5.93      3.04 o 
   1   7   0      255.06      251.38      3.04 o 
   2   7   0      362.06      389.87      8.26 o 
   3   7   0       43.96       47.36      4.00 o 
   4   7   0        6.95       12.17      3.11 o 
   5   7   0       57.81       53.42      5.96 o 
   6   7   0       45.60       47.76      5.96 o 
   7   7   0       15.73       14.37      3.37 o 
   8   7   0        7.92        7.31      3.31 o 
   9   7   0       23.16       24.57      4.51 o 
  10   7   0        0.08       -3.54      4.00 o 
  11   7   0        1.10        5.07      3.66 o 
   0   8   0      630.92      715.32     21.92 o 
   1   8   0       36.64       24.96      3.32 o 
   2   8   0       90.69       94.59      6.32 o 
   3   8   0       55.50       52.51      5.58 o 
   4   8   0        3.25        2.82      4.32 o 
   5   8   0       10.28       11.10      6.34 o 
   6   8   0       10.23        7.01      4.59 o 
   7   8   0        8.40        7.16      2.74 o 
   8   8   0        4.24        4.70      5.76 o 
   9   8   0        2.63        3.37      4.66 o 
   1   9   0        0.00        0.32      3.91 o 
   2   9   0       50.78       43.95      4.44 o 
   3   9   0       13.55       18.41      3.57 o 
   4   9   0       16.33       13.29      3.25 o 
   5   9   0        6.84        6.00      2.83 o 
   6   9   0        3.89       10.56      3.09 o 
   7   9   0       10.79        9.40      2.98 o 
   8   9   0        0.56        9.48      3.47 o 
   0  10   0       32.63       24.19      6.37 o 
   1  10   0        9.35        9.92      2.73 o 
   2  10   0        1.93        7.21      3.30 o 
   3  10   0       18.62       17.01      4.67 o 
   4  10   0        0.00        6.23      3.07 o 
   5  10   0        2.01        6.45      5.14 o 
 -14   1   1        2.68        5.15      3.13 o 
 -13   1   1        8.95       13.02      2.32 o 
 -12   1   1        3.02        1.39      2.62 o 
 -11   1   1        4.87       -0.41      3.74 o 
 -10   1   1        0.07        4.75      4.53 o 
  -9   1   1        5.41        7.68      2.10 o 
  -8   1   1      781.11      812.80     10.56 o 
  -7   1   1     1393.08     1478.10     23.31 o 
  -6   1   1      335.06      323.60      6.73 o 
  -5   1   1        2.15        3.46      1.36 o 
  -4   1   1     1742.96     1677.30     12.76 o 
  -3   1   1      299.89      273.69      4.18 o 
  -2   1   1     5695.51     5019.11     52.66 o 
  -1   1   1      643.66      464.19     11.67 o 
   1   1   1      864.69      554.72     34.84 o 
   2   1   1     3931.86     3579.21     17.61 o 
   3   1   1        1.14        0.52      0.83 o 
   4   1   1     1321.41     1348.48      9.98 o 
   5   1   1     4162.41     4342.81     87.04 o 
   6   1   1       88.78       79.59      5.02 o 
   7   1   1      237.81      244.38      5.57 o 
   8   1   1       28.40       35.07      2.58 o 
   9   1   1        9.48       10.01      2.37 o 
  10   1   1       10.23       15.98      3.38 o 
  11   1   1        7.19        5.33      2.74 o 
  12   1   1       20.31       17.25      3.82 o 
  13   1   1        0.00        5.86      2.39 o 
  14   1   1        9.89        8.71      4.00 o 
 -14   2   1        0.59        1.37      3.60 o 
 -13   2   1        0.03        2.57      2.83 o 
 -12   2   1        2.78        5.70      2.92 o 
 -11   2   1       32.77       36.65      2.80 o 
 -10   2   1        7.07        6.74      2.15 o 
  -9   2   1        0.27        0.17      1.61 o 
  -8   2   1       17.09       19.98      2.10 o 
  -7   2   1       99.47       97.95      3.74 o 
  -6   2   1       45.35       48.54      3.13 o 
  -5   2   1       65.55       71.84      2.12 o 
  -4   2   1      182.57      189.64      3.04 o 
  -3   2   1      155.37      156.73      3.31 o 
  -2   2   1    25730.61    20058.63   1257.01 o 
   0   2   1     1025.17      978.57      8.77 o 
   1   2   1     5620.25     5179.87     26.62 o 
   2   2   1       16.18       12.13      1.31 o 
   3   2   1       12.19       10.73      1.24 o 
   4   2   1       11.19        9.45      1.35 o 
   5   2   1      586.05      599.25      8.47 o 
   6   2   1      408.33      413.94      7.29 o 
   7   2   1       14.37       11.69      1.82 o 
   8   2   1      196.31      219.11      8.25 o 
   9   2   1       39.02       40.27      2.91 o 
  10   2   1        3.23        4.95      2.93 o 
  11   2   1        9.89       10.01      3.20 o 
  12   2   1       22.27       17.63      2.65 o 
  13   2   1        8.32        9.67      3.95 o 
  14   2   1        0.07        6.40      2.77 o 
 -14   3   1        4.43        6.76      4.20 o 
 -13   3   1       13.45        8.08      2.57 o 
 -12   3   1        7.13        4.59      2.19 o 
 -11   3   1        6.61        4.37      3.64 o 
 -10   3   1        8.80        7.86      2.48 o 
  -9   3   1        4.20        6.67      3.04 o 
  -8   3   1      201.93      201.95      4.01 o 
  -7   3   1       30.32       34.30      1.89 o 
  -6   3   1      804.98      853.78     10.77 o 
  -5   3   1     1109.43     1173.66     20.41 o 
  -4   3   1       38.71       34.17      2.15 o 
  -3   3   1      188.94      195.78      3.89 o 
  -2   3   1     1867.28     1797.86      9.52 o 
  -1   3   1     4906.63     4533.45     18.02 o 
   0   3   1     5255.46     4935.77     37.75 o 
   1   3   1      955.41      903.84      9.36 o 
   2   3   1      184.18      174.27      2.90 o 
   3   3   1     1897.83     1870.68     14.61 o 
   4   3   1      607.04      629.30      7.74 o 
   5   3   1      350.25      381.59      6.37 o 
   6   3   1       37.21       40.19      4.25 o 
   7   3   1      130.61      139.61      4.80 o 
   8   3   1       25.99       25.41      2.98 o 
   9   3   1        1.92        3.91      2.00 o 
  10   3   1       21.42       19.30      3.03 o 
  11   3   1       12.03        8.84      2.76 o 
  12   3   1       61.66       62.15      5.16 o 
  13   3   1       29.19       21.78      5.12 o 
  14   3   1       24.27       19.93      3.77 o 
 -13   4   1        0.18        5.60      2.93 o 
 -12   4   1        0.30        4.70      2.67 o 
 -11   4   1       13.11        9.94      3.46 o 
 -10   4   1       26.73       26.45      3.96 o 
  -9   4   1       32.87       32.10      3.56 o 
  -8   4   1       44.73       41.66      2.39 o 
  -7   4   1        7.35        7.41      1.63 o 
  -6   4   1      154.52      146.35      4.21 o 
  -5   4   1      286.92      293.28      4.39 o 
  -4   4   1      360.16      345.43      5.02 o 
  -3   4   1        0.81        1.12      1.30 o 
  -2   4   1        0.03        0.76      0.82 o 
  -1   4   1        0.50       -0.44      0.67 o 
   0   4   1     1612.59     1513.31     14.60 o 
   1   4   1       46.08       38.74      1.47 o 
   2   4   1     1261.68     1273.75     23.50 o 
   3   4   1      199.79      219.11      5.19 o 
   4   4   1        1.27        1.19      0.98 o 
   5   4   1      272.05      286.51      4.93 o 
   6   4   1       50.25       56.55      4.23 o 
   7   4   1        1.43        2.05      4.29 o 
   8   4   1       48.31       48.23      4.56 o 
   9   4   1       15.58       20.25      3.30 o 
  10   4   1       23.95       21.08      2.79 o 
  11   4   1        0.33        1.73      3.48 o 
  12   4   1        0.12        5.21      4.65 o 
  13   4   1        1.03       15.29      4.66 o 
 -13   5   1        0.00        4.98      4.46 o 
 -12   5   1        1.19        1.35      4.39 o 
 -11   5   1        0.00       -3.17      4.48 o 
 -10   5   1        2.42        5.48      1.62 o 
  -9   5   1       25.04       20.17      3.34 o 
  -8   5   1       34.44       29.78      3.53 o 
  -7   5   1       96.07      105.04      7.55 o 
  -6   5   1      149.37      150.61      3.01 o 
  -5   5   1       49.99       44.15      2.44 o 
  -4   5   1       48.47       49.36      2.30 o 
  -3   5   1      241.29      250.94      5.36 o 
  -2   5   1     2255.83     2324.95     25.11 o 
  -1   5   1       39.83       47.20      2.30 o 
   0   5   1      629.22      579.23      6.86 o 
   1   5   1       10.46        8.77      1.05 o 
   2   5   1       91.79       94.96      3.56 o 
   3   5   1        0.16        1.65      1.31 o 
   4   5   1       24.89       28.37      3.29 o 
   5   5   1       26.39       30.58      2.28 o 
   6   5   1        8.47       13.22      2.30 o 
   7   5   1        5.72        8.32      1.67 o 
   8   5   1       18.81       20.94      2.97 o 
   9   5   1        0.33        1.10      2.81 o 
  10   5   1       25.74       29.63      4.70 o 
  11   5   1        4.63        5.16      2.87 o 
  12   5   1        0.19        4.31      3.94 o 
 -12   6   1        2.92        2.28      3.50 o 
 -11   6   1       27.84       38.51      5.79 o 
 -10   6   1        3.43        3.82      4.45 o 
  -9   6   1       15.97       12.70      3.64 o 
  -8   6   1       10.67       14.63      2.71 o 
  -7   6   1       20.34       19.68      4.47 o 
  -6   6   1      209.82      225.10      7.98 o 
  -5   6   1       45.07       44.76      4.33 o 
  -4   6   1       67.30       71.70      5.25 o 
  -3   6   1       57.08       41.82      4.11 o 
  -2   6   1       60.52       53.61      3.99 o 
  -1   6   1        0.30        1.90      1.12 o 
   0   6   1       82.61       72.90      2.84 o 
   1   6   1      176.25      186.58      3.92 o 
   2   6   1      138.74      114.75      4.66 o 
   3   6   1        4.42        3.13      2.32 o 
   4   6   1       10.12        7.36      2.50 o 
   5   6   1       89.44       84.96      6.00 o 
   6   6   1       70.60       74.57      6.98 o 
   7   6   1        3.78        2.40      2.69 o 
   8   6   1        7.21        8.10      2.97 o 
   9   6   1        0.00        4.34      4.39 o 
  10   6   1        3.60        5.34      3.77 o 
  11   6   1        0.32       11.72      3.80 o 
  12   6   1        5.49        5.29      3.50 o 
 -11   7   1        2.11        8.73      3.40 o 
 -10   7   1        6.45       11.88      3.52 o 
  -9   7   1        4.55        6.85      4.29 o 
  -8   7   1       21.71       14.60      5.52 o 
  -7   7   1       28.51       24.21      5.40 o 
  -6   7   1       29.38       28.05      4.30 o 
  -5   7   1      269.12      273.11     10.81 o 
  -4   7   1       26.16       23.96      3.00 o 
  -3   7   1       70.81       61.80      4.93 o 
  -2   7   1        9.33        8.09      2.13 o 
  -1   7   1       25.29       31.38      3.10 o 
   0   7   1       12.43       10.74      3.32 o 
   1   7   1       85.54       90.34      3.28 o 
   2   7   1       70.19       74.19      6.89 o 
   3   7   1       47.12       46.84      4.57 o 
   4   7   1       39.64       40.66      3.52 o 
   5   7   1       68.92       67.35      6.58 o 
   6   7   1       19.28       23.28      4.63 o 
   7   7   1        3.75        5.89      3.49 o 
   8   7   1        1.27        0.87      2.93 o 
   9   7   1        0.26        2.91      4.28 o 
  10   7   1        0.58       -3.53      5.61 o 
  11   7   1        0.03        0.82      3.77 o 
  -9   8   1        2.41        4.48      3.06 o 
  -8   8   1       44.05       43.97      5.48 o 
  -7   8   1        0.65        2.68      2.87 o 
  -6   8   1        0.26        3.24      3.49 o 
  -5   8   1       16.40       11.44      3.75 o 
  -4   8   1       38.96       32.20      3.40 o 
  -3   8   1       91.27       89.43      6.91 o 
  -2   8   1        5.75        4.31      2.83 o 
  -1   8   1        4.61        6.71      2.13 o 
   0   8   1        8.67        7.39      2.89 o 
   1   8   1       11.57       12.27      3.08 o 
   2   8   1        4.34        2.76      3.49 o 
   3   8   1       89.06       95.60      6.25 o 
   4   8   1       24.16       27.75      4.21 o 
   5   8   1       13.63       14.91      3.55 o 
   6   8   1       17.06       15.97      3.25 o 
   7   8   1       10.08        7.21      4.67 o 
   8   8   1       14.39       12.05      3.24 o 
   9   8   1        4.10        2.45      5.49 o 
  -8   9   1        1.01        4.10      4.80 o 
  -7   9   1       13.56       17.64      5.25 o 
  -6   9   1       19.74       20.34      4.15 o 
  -5   9   1        1.01        6.81      3.49 o 
  -4   9   1        1.87        3.99      2.52 o 
  -3   9   1       17.88       26.44      8.60 o 
  -2   9   1        0.20        7.47      3.37 o 
  -1   9   1       17.03       13.24      3.29 o 
   0   9   1        2.22        5.68      3.35 o 
   1   9   1        1.67        1.34      2.57 o 
   2   9   1       11.57       12.70      2.68 o 
   3   9   1        3.73        7.15      3.00 o 
   4   9   1       10.47        8.61      3.04 o 
   5   9   1       21.66       18.32      5.30 o 
   6   9   1        4.50        4.43      6.22 o 
   7   9   1        0.48        1.54      2.76 o 
   8   9   1        8.52        8.52      4.69 o 
  -5  10   1        4.92       12.50      5.30 o 
  -4  10   1       32.66       24.53      5.49 o 
  -3  10   1        2.75        3.95      3.26 o 
  -2  10   1       24.96       17.06      3.17 o 
  -1  10   1       22.48       15.83      3.94 o 
   0  10   1       23.42       24.42      4.48 o 
   1  10   1       23.62       24.12      4.21 o 
   2  10   1        3.34        3.28      3.65 o 
   3  10   1        1.39        8.80      4.77 o 
   4  10   1        0.63        5.91      4.56 o 
   5  10   1        0.17       -2.38      5.11 o 
 -14   0   2        0.26       -6.56      6.56 o 
 -13   0   2       29.25       32.20      5.19 o 
 -12   0   2       86.77       89.80      9.44 o 
 -11   0   2       54.05       54.18      7.77 o 
 -10   0   2       43.75       44.25      7.38 o 
  -9   0   2      217.40      250.16      9.96 o 
  -8   0   2      197.57      186.07      8.19 o 
  -7   0   2     1652.19     1685.53     22.57 o 
  -6   0   2      206.60      197.21      5.03 o 
  -5   0   2       99.76       97.63      2.64 o 
  -4   0   2     1296.20     1280.77     16.25 o 
  -2   0   2     2852.52     2523.64     12.92 o 
   2   0   2        1.76        2.31      1.25 o 
   3   0   2       22.89       20.58      2.45 o 
   4   0   2     4134.22     4263.84     49.53 o 
   5   0   2      359.32      345.68      6.96 o 
   6   0   2       79.41       90.52      3.17 o 
   7   0   2      681.51      797.22     18.78 o 
   8   0   2      200.22      246.76      8.53 o 
   9   0   2      250.25      235.21      7.61 o 
  10   0   2        8.60       14.86      4.31 o 
  11   0   2        3.10        0.41      3.95 o 
  12   0   2       22.39       18.25      3.91 o 
  13   0   2        2.56        7.96      4.61 o 
  14   0   2       53.25       59.60      8.48 o 
 -14   1   2        3.26        4.08      2.83 o 
 -13   1   2        0.20        4.68      3.03 o 
 -12   1   2       17.71       13.93      2.22 o 
 -11   1   2       51.90       50.81      4.90 o 
 -10   1   2       31.54       30.56      3.63 o 
  -9   1   2      126.43      140.56      4.75 o 
  -8   1   2      326.55      311.71      6.77 o 
  -7   1   2      260.39      253.35      4.35 o 
  -6   1   2      505.62      513.84      7.22 o 
  -5   1   2       45.34       45.50      2.07 o 
  -4   1   2       78.57       56.36      1.60 o 
  -2   1   2     1110.89     1009.57      8.69 o 
  -1   1   2    11733.81     9309.48   1151.41 o 
   0   1   2       57.56       27.19      1.64 o 
   1   1   2     6548.40     5563.73     24.50 o 
   2   1   2       81.48       94.96      3.50 o 
   3   1   2      509.19      442.31      7.89 o 
   4   1   2       77.76       69.81      1.46 o 
   5   1   2      543.92      557.94      7.10 o 
   6   1   2        0.29       -0.54      1.16 o 
   7   1   2        3.08        1.27      1.90 o 
   8   1   2       47.10       57.44      3.65 o 
   9   1   2       27.31       22.77      2.41 o 
  10   1   2      117.42      111.51      7.38 o 
  11   1   2        0.22        2.75      2.34 o 
  12   1   2        2.15        2.30      3.07 o 
  13   1   2       70.62       63.66      7.05 o 
  14   1   2       31.83       34.97      5.66 o 
 -14   2   2        2.25        7.00      2.46 o 
 -13   2   2       18.56       13.38      3.30 o 
 -12   2   2        1.20        3.06      2.69 o 
 -11   2   2        3.09        4.16      2.20 o 
 -10   2   2       13.67       17.84      2.40 o 
  -9   2   2      112.38      112.19      7.04 o 
  -8   2   2        0.31        0.43      2.51 o 
  -7   2   2      913.86      952.91     11.91 o 
  -6   2   2      403.66      419.37      6.84 o 
  -5   2   2      869.44      868.08      9.53 o 
  -4   2   2     2064.37     1993.35     13.21 o 
  -3   2   2        9.31       10.90      1.81 o 
  -2   2   2    16551.81    14659.33     32.25 o 
  -1   2   2      251.97      247.90      3.72 o 
   0   2   2     2658.29     2402.34     18.43 o 
   1   2   2      268.74      255.89      3.15 o 
   2   2   2     1385.60     1209.28      8.69 o 
   3   2   2       11.89        6.90      1.14 o 
   4   2   2      921.85      904.56     10.70 o 
   5   2   2      223.76      212.39      3.14 o 
   6   2   2       28.53       30.40      2.36 o 
   7   2   2       24.59       22.64      2.23 o 
   8   2   2       49.15       54.91      3.92 o 
   9   2   2       11.34        8.87      1.90 o 
  10   2   2        1.97       12.02      1.83 o 
  11   2   2        0.72        0.19      3.16 o 
  12   2   2       16.28        8.76      3.06 o 
  13   2   2        9.24       11.18      3.05 o 
  14   2   2        0.00        1.83      4.33 o 
 -14   3   2        4.56        6.19      2.65 o 
 -13   3   2        6.27        3.59      3.29 o 
 -12   3   2        0.10        4.13      3.25 o 
 -11   3   2       44.35       43.12      4.14 o 
 -10   3   2        2.54        0.73      1.84 o 
  -9   3   2       90.57       92.52      3.67 o 
  -8   3   2      196.56      218.41      7.36 o 
  -7   3   2      114.82      126.61      3.94 o 
  -6   3   2      573.48      559.30      7.47 o 
  -5   3   2     1851.66     1858.60     14.36 o 
  -4   3   2      320.75      300.19      3.84 o 
  -3   3   2      536.34      464.21      5.78 o 
  -2   3   2      509.01      506.75      5.31 o 
  -1   3   2       40.13       33.64      2.21 o 
   0   3   2       46.77       39.07      1.80 o 
   1   3   2      368.26      362.86      4.31 o 
   2   3   2       21.67       20.28      1.65 o 
   3   3   2       22.92       28.76      1.18 o 
   4   3   2     4048.07     4366.91     32.86 o 
   5   3   2       81.15       82.10      3.94 o 
   6   3   2       61.03       78.20      4.27 o 
   7   3   2       70.21       81.10      6.86 o 
   8   3   2       56.71       44.82      4.57 o 
   9   3   2       13.85       16.06      4.37 o 
  10   3   2        1.22        0.49      3.52 o 
  11   3   2        1.10        6.75      3.15 o 
  12   3   2        0.00        0.65      4.20 o 
  13   3   2       12.72       16.44      3.73 o 
 -13   4   2       19.82       16.30      2.72 o 
 -12   4   2        4.15        2.07      3.24 o 
 -11   4   2        5.79        5.12      2.07 o 
 -10   4   2        0.60        6.29      3.77 o 
  -9   4   2        3.07        7.93      3.03 o 
  -8   4   2       74.73       71.07      5.84 o 
  -7   4   2      337.79      312.98      3.82 o 
  -6   4   2      184.29      200.65      4.06 o 
  -5   4   2     1183.44     1207.01     10.62 o 
  -4   4   2      391.73      364.16      6.23 o 
  -3   4   2     1693.54     1660.43     17.15 o 
  -2   4   2      123.98      126.09      3.50 o 
  -1   4   2      310.40      298.64      2.92 o 
   0   4   2      421.48      426.08      7.02 o 
   1   4   2      654.75      673.15      7.51 o 
   2   4   2     3167.16     3369.64     40.97 o 
   3   4   2      411.88      431.72      6.19 o 
   4   4   2       19.09       15.10      1.45 o 
   5   4   2      452.06      504.00      8.60 o 
   6   4   2       39.88       36.71      3.27 o 
   7   4   2       42.89       51.40      5.26 o 
   8   4   2       21.55       20.60      3.06 o 
   9   4   2        7.00       13.39      5.27 o 
  10   4   2        0.01        4.77      2.21 o 
  11   4   2        3.96        3.48      3.29 o 
  12   4   2       82.84       89.32      8.66 o 
  13   4   2       16.00       15.40      4.23 o 
 -13   5   2        2.43        3.93      3.83 o 
 -12   5   2        0.74       -3.73      4.63 o 
 -11   5   2        0.20        5.00      2.79 o 
 -10   5   2        0.00        1.58      2.78 o 
  -9   5   2        0.03        5.38      2.98 o 
  -8   5   2      208.50      230.17      4.66 o 
  -7   5   2      240.68      260.45      5.09 o 
  -6   5   2      216.89      227.16      3.48 o 
  -5   5   2       65.33       68.10      2.18 o 
  -4   5   2      104.03      111.80      1.86 o 
  -3   5   2      589.79      578.01      7.94 o 
  -2   5   2     1479.76     1509.96     12.93 o 
  -1   5   2        0.00        0.64      1.37 o 
   0   5   2      204.81      203.91      2.15 o 
   1   5   2        1.32        3.00      1.28 o 
   2   5   2      174.33      192.70      4.09 o 
   3   5   2       30.16       35.18      2.44 o 
   4   5   2      277.71      305.49     10.76 o 
   5   5   2       43.57       40.66      2.97 o 
   6   5   2       53.14       52.06      3.24 o 
   7   5   2       36.06       32.86      3.88 o 
   8   5   2        0.88        3.55      3.61 o 
   9   5   2       17.12       12.96      2.40 o 
  10   5   2        1.10       -4.66      4.66 o 
  11   5   2       27.61       18.05      3.92 o 
  12   5   2        7.83        7.03      3.41 o 
 -12   6   2        1.84        2.87      3.62 o 
 -11   6   2        0.07        3.10      3.79 o 
 -10   6   2       35.92       31.22      4.73 o 
  -9   6   2        6.35        4.17      3.71 o 
  -8   6   2       64.97       70.61      6.71 o 
  -7   6   2        2.44        6.05      4.17 o 
  -6   6   2        1.49        3.81      1.39 o 
  -5   6   2       77.89       74.96      5.57 o 
  -4   6   2        5.83        4.14      1.05 o 
  -3   6   2      122.27      113.19      3.40 o 
  -2   6   2       43.97       39.63      2.60 o 
  -1   6   2      720.68      707.07      9.25 o 
   0   6   2        7.15        7.25      1.31 o 
   1   6   2       44.26       48.89      4.14 o 
   2   6   2       51.71       55.59      4.15 o 
   3   6   2      455.59      514.13      7.22 o 
   4   6   2       27.50       23.80      3.25 o 
   5   6   2      131.82      130.38      4.58 o 
   6   6   2       43.39       46.78      5.70 o 
   7   6   2        1.58        0.87      3.33 o 
   8   6   2        1.88        4.22      4.09 o 
   9   6   2       17.74       21.42      4.00 o 
  10   6   2       11.91       17.09      3.88 o 
  11   6   2        0.00       -2.40      6.37 o 
  12   6   2       15.59       12.88      3.40 o 
 -11   7   2       18.23       13.47      3.75 o 
 -10   7   2        6.98        5.73      3.75 o 
  -9   7   2        0.02       -1.75      3.42 o 
  -8   7   2       71.48       83.61      7.17 o 
  -7   7   2       89.41       98.74      7.26 o 
  -6   7   2       64.48       67.51      7.36 o 
  -5   7   2       39.77       32.32      3.55 o 
  -4   7   2       37.71       43.40      5.11 o 
  -3   7   2        5.81        8.73      2.22 o 
  -2   7   2      189.31      165.55      2.61 o 
  -1   7   2       87.91       91.79      3.55 o 
   0   7   2      505.59      512.48      7.86 o 
   1   7   2        5.49        7.76      2.17 o 
   2   7   2      125.01      114.24      4.78 o 
   3   7   2       17.56       18.66      2.94 o 
   4   7   2       68.44       60.65      4.92 o 
   5   7   2        5.99        5.93      3.64 o 
   6   7   2       25.16       24.14      3.87 o 
   7   7   2        0.79        7.80      3.11 o 
   8   7   2        9.91       14.81      4.94 o 
   9   7   2        7.45        5.17      2.98 o 
  10   7   2       48.38       51.00      6.33 o 
  11   7   2        7.45        7.87      6.74 o 
 -10   8   2        0.77        2.26      3.84 o 
  -9   8   2        6.82        6.77      2.68 o 
  -8   8   2        0.09       -3.18      5.07 o 
  -7   8   2        4.95        7.80      4.41 o 
  -6   8   2        3.02        3.16      2.64 o 
  -5   8   2      117.50      131.56      8.73 o 
  -4   8   2        1.61       -0.74      2.00 o 
  -3   8   2      275.21      270.46      7.76 o 
  -2   8   2       28.04       14.47      3.38 o 
  -1   8   2      124.73      110.95      4.85 o 
   0   8   2       49.44       52.83      5.11 o 
   1   8   2        2.00        1.85      2.65 o 
   2   8   2       37.25       32.65      4.39 o 
   3   8   2       43.34       47.35      5.60 o 
   4   8   2      114.30      105.66      6.63 o 
   5   8   2       19.45       21.06      3.84 o 
   6   8   2        0.15        3.17      2.61 o 
   7   8   2        2.60        4.59      3.36 o 
   8   8   2       24.12       32.75      5.47 o 
   9   8   2        0.11        4.51      6.52 o 
  -8   9   2        0.31        2.92      2.69 o 
  -7   9   2       11.26        6.70      2.87 o 
  -6   9   2       10.81       10.56      3.52 o 
  -5   9   2       16.48       11.13      2.93 o 
  -4   9   2       32.22       29.18     11.43 o 
  -3   9   2      122.23      132.52     13.20 o 
  -2   9   2       26.04       18.63      3.95 o 
  -1   9   2      119.61      107.81     12.88 o 
   0   9   2        0.08        1.94      2.94 o 
   1   9   2       46.88       41.46      4.42 o 
   2   9   2        9.76        9.63      2.99 o 
   3   9   2        4.15        0.63      2.83 o 
   4   9   2       11.71        8.56      6.80 o 
   5   9   2        1.54        5.36      6.04 o 
   6   9   2        9.10        5.70      2.29 o 
   7   9   2        0.28        5.20      3.12 o 
  -5  10   2       15.97       16.34      5.06 o 
  -4  10   2        2.55        1.85      6.75 o 
  -3  10   2       27.22       18.42      3.69 o 
  -2  10   2        3.21        5.22      2.77 o 
  -1  10   2        2.30        0.12      3.57 o 
   0  10   2        4.65        5.97      3.01 o 
   1  10   2       13.25       12.96      3.45 o 
   2  10   2       60.92       51.98      7.68 o 
   3  10   2        5.18       14.64      3.90 o 
   4  10   2        7.70       17.24      8.00 o 
   5  10   2        4.12        0.29      5.21 o 
 -14   1   3        3.29        4.58      2.81 o 
 -13   1   3        0.43        2.00      3.12 o 
 -12   1   3        6.30        5.45      2.49 o 
 -11   1   3        1.36        1.81      2.33 o 
 -10   1   3      172.79      179.75      7.60 o 
  -9   1   3       94.93       97.88      5.98 o 
  -8   1   3        4.77       11.55      1.91 o 
  -7   1   3       17.58       23.32      2.39 o 
  -6   1   3        0.73        3.62      1.72 o 
  -5   1   3      645.54      620.05      7.92 o 
  -4   1   3     1673.49     1646.60     10.51 o 
  -3   1   3     3040.97     2730.38     11.77 o 
  -2   1   3     1430.51     1348.40      7.32 o 
  -1   1   3      298.12      291.75      3.07 o 
   0   1   3     1925.23     1732.27      5.44 o 
   1   1   3        0.27        1.96      0.91 o 
   2   1   3      834.96      768.68      7.57 o 
   3   1   3      555.22      488.36      4.92 o 
   4   1   3      385.72      392.18      4.81 o 
   5   1   3       11.55       10.52      1.39 o 
   6   1   3       16.78       25.57      2.12 o 
   7   1   3       11.81        8.79      1.54 o 
   8   1   3        3.60        7.21      1.97 o 
   9   1   3        7.04        4.97      2.16 o 
  10   1   3        0.04        4.22      2.55 o 
  11   1   3        7.73        5.27      2.70 o 
  12   1   3        0.25        3.92      3.10 o 
  13   1   3        2.39        3.95      2.79 o 
  14   1   3        0.25        3.46      2.57 o 
 -14   2   3       27.39       25.38      4.22 o 
 -13   2   3        0.18        6.11      2.88 o 
 -12   2   3        5.76        7.17      1.88 o 
 -11   2   3       43.28       42.59      4.85 o 
 -10   2   3        0.45        2.45      2.07 o 
  -9   2   3      219.75      232.74      4.15 o 
  -8   2   3       61.99       57.97      4.36 o 
  -7   2   3      327.45      345.16      5.98 o 
  -6   2   3        0.43        1.01      0.99 o 
  -5   2   3       18.61       22.90      2.23 o 
  -4   2   3     2802.27     2632.47     17.06 o 
  -3   2   3     3892.64     3645.77     22.94 o 
  -2   2   3     3103.97     2832.46     14.06 o 
  -1   2   3      779.81      757.51      6.82 o 
   0   2   3      799.95      765.11      7.66 o 
   1   2   3      925.70      847.91      6.74 o 
   2   2   3     1347.85     1289.01     10.73 o 
   3   2   3      314.80      302.40      4.48 o 
   4   2   3       20.32       17.37      1.79 o 
   5   2   3       93.10      103.31      2.40 o 
   6   2   3      403.45      483.35      7.55 o 
   7   2   3        2.80        1.35      1.00 o 
   8   2   3      111.60      110.26      4.05 o 
   9   2   3        5.86        5.03      1.56 o 
  10   2   3       40.40       27.62      7.50 o 
  11   2   3        8.95       15.12      2.96 o 
  12   2   3        2.26        0.49      3.96 o 
  13   2   3       78.22       79.92      5.86 o 
  14   2   3        0.03        2.67      2.82 o 
 -14   3   3        2.83        5.14      2.96 o 
 -13   3   3       13.53       16.53      3.32 o 
 -12   3   3       17.56       21.38      2.96 o 
 -11   3   3        1.31       -0.38      3.09 o 
 -10   3   3        1.54        4.23      2.62 o 
  -9   3   3        6.92        5.33      1.65 o 
  -8   3   3       31.95       22.01      2.20 o 
  -7   3   3       15.91       19.59      2.14 o 
  -6   3   3        5.97        4.10      1.06 o 
  -5   3   3     1080.40     1083.57     10.45 o 
  -4   3   3     2551.33     2602.10     27.02 o 
  -3   3   3      401.78      383.06      4.58 o 
  -2   3   3        5.39        2.21      0.83 o 
  -1   3   3     2015.32     1993.44     11.42 o 
   0   3   3     1105.71     1079.44      8.75 o 
   1   3   3      849.55      804.20     10.67 o 
   2   3   3      237.52      212.87      3.20 o 
   3   3   3     1312.80     1306.93      6.42 o 
   4   3   3      142.90      134.46      6.31 o 
   5   3   3      356.19      406.59      6.74 o 
   6   3   3      245.27      293.12      7.29 o 
   7   3   3       38.10       32.43      3.90 o 
   8   3   3       21.11       17.66      3.46 o 
   9   3   3        4.05        7.06      3.48 o 
  10   3   3       12.87       10.08      2.62 o 
  11   3   3        1.50        6.13      2.55 o 
  12   3   3        6.21        7.09      4.04 o 
  13   3   3        4.98        7.98      1.66 o 
 -13   4   3        0.01        6.81      2.30 o 
 -12   4   3        0.33        2.64      2.61 o 
 -11   4   3       57.49       50.04      4.70 o 
 -10   4   3        0.14        2.29      3.58 o 
  -9   4   3      146.93      138.98      7.26 o 
  -8   4   3       37.92       34.25      2.73 o 
  -7   4   3      155.45      141.07      4.59 o 
  -6   4   3      305.02      275.16      5.17 o 
  -5   4   3      918.39      891.97     10.48 o 
  -4   4   3      660.76      682.40      8.00 o 
  -3   4   3      452.37      502.80      7.08 o 
  -2   4   3      202.19      182.80      3.32 o 
  -1   4   3     3075.45     3048.79     17.80 o 
   0   4   3     1008.46      978.63     11.52 o 
   1   4   3       13.24       11.92      1.71 o 
   2   4   3      326.03      359.65      6.27 o 
   3   4   3       35.05       35.24      1.19 o 
   4   4   3       43.68       30.95      1.56 o 
   5   4   3        6.80        6.59      1.30 o 
   6   4   3       10.44        9.01      1.49 o 
   7   4   3       13.46       14.74      3.15 o 
   8   4   3        3.81        6.77      1.93 o 
   9   4   3        0.64       -1.01      2.77 o 
  10   4   3       25.99       20.39      3.48 o 
  11   4   3       32.92       25.26      3.38 o 
  12   4   3        1.45        7.29      3.12 o 
  13   4   3        2.69        3.20      3.00 o 
 -13   5   3        3.48        5.56      3.40 o 
 -12   5   3       12.04       16.89      4.91 o 
 -11   5   3        5.91        8.62      2.95 o 
 -10   5   3        1.35        5.98      2.97 o 
  -9   5   3       32.28       38.24      4.71 o 
  -8   5   3       14.21       13.57      1.84 o 
  -7   5   3       63.69       69.17      5.44 o 
  -6   5   3       23.81       19.53      1.88 o 
  -5   5   3      283.03      271.21      5.99 o 
  -4   5   3      169.20      164.58      4.51 o 
  -3   5   3     1655.46     1638.59     20.98 o 
  -2   5   3      767.73      771.70      9.79 o 
  -1   5   3       48.11       49.65      2.40 o 
   0   5   3       43.90       52.55      3.46 o 
   1   5   3       20.17       15.74      2.46 o 
   2   5   3       96.70      108.54      3.81 o 
   3   5   3      161.25      180.79      8.06 o 
   4   5   3       65.19       66.34      4.85 o 
   5   5   3        0.54        1.59      1.12 o 
   6   5   3        1.86        2.98      1.69 o 
   7   5   3        5.37        7.97      2.12 o 
   8   5   3        3.90       -1.54      1.97 o 
   9   5   3        4.81        6.95      7.08 o 
  10   5   3       10.50       10.79      4.70 o 
  11   5   3        3.03        5.23      4.30 o 
  12   5   3        3.38        1.51      3.95 o 
 -12   6   3        7.32        8.92      3.43 o 
 -11   6   3        5.14        5.26      3.93 o 
 -10   6   3        3.52        4.24      5.72 o 
  -9   6   3       27.69       27.88      4.94 o 
  -8   6   3      113.07      122.60      8.19 o 
  -7   6   3       82.71       78.89      6.27 o 
  -6   6   3      107.80       96.29      3.16 o 
  -5   6   3       33.26       33.91      3.26 o 
  -4   6   3      164.30      151.13      5.11 o 
  -3   6   3        1.36        2.57      1.18 o 
  -2   6   3       63.88       58.31      2.65 o 
  -1   6   3       40.75       40.12      3.45 o 
   0   6   3      183.61      181.25      3.81 o 
   1   6   3       11.61        7.30      2.43 o 
   2   6   3      282.06      305.03      6.30 o 
   3   6   3      492.70      538.43     11.29 o 
   4   6   3       46.59       49.88      5.04 o 
   5   6   3       27.06       29.65      3.39 o 
   6   6   3        0.00        3.18      4.97 o 
   7   6   3       33.60       36.07      4.79 o 
   8   6   3       14.68       18.86      6.36 o 
   9   6   3        2.96        2.04      4.86 o 
  10   6   3        9.60       16.10      4.48 o 
  11   6   3        2.85        4.20      3.37 o 
 -11   7   3        0.00        0.31      4.37 o 
 -10   7   3        3.84       12.13      3.17 o 
  -9   7   3       29.47       19.66      4.40 o 
  -8   7   3       27.74       22.56      3.68 o 
  -7   7   3       37.19       37.15      4.87 o 
  -6   7   3       92.78       93.45      6.96 o 
  -5   7   3       17.68       13.85      2.38 o 
  -4   7   3      373.81      391.88     11.48 o 
  -3   7   3      120.92      116.62      8.60 o 
  -2   7   3      435.95      436.10      5.18 o 
  -1   7   3       66.94       75.41      2.58 o 
   0   7   3       20.00       19.68      3.23 o 
   1   7   3       22.28       23.47      3.31 o 
   2   7   3       18.29       21.85      2.81 o 
   3   7   3       54.77       62.52      4.87 o 
   4   7   3        2.02        3.53      1.44 o 
   5   7   3        5.65        8.17      2.51 o 
   6   7   3        0.21        2.84      5.72 o 
   7   7   3        9.68        8.94      2.98 o 
   8   7   3       12.92       12.27      6.03 o 
   9   7   3       56.08       51.56      7.31 o 
  10   7   3       31.88       26.82      4.38 o 
 -10   8   3        0.30        1.41      3.01 o 
  -9   8   3       58.20       62.16      8.25 o 
  -8   8   3       12.08       17.70      3.67 o 
  -7   8   3        8.02        8.36      3.69 o 
  -6   8   3        8.79       15.03      3.98 o 
  -5   8   3        3.03        6.24      4.46 o 
  -4   8   3       75.36       85.79      6.26 o 
  -3   8   3        4.06        5.00      2.28 o 
  -2   8   3       19.78       15.27      4.14 o 
  -1   8   3       49.91       53.82      5.91 o 
   0   8   3       68.39       63.27      4.95 o 
   1   8   3      158.58      173.30      6.18 o 
   2   8   3      303.61      314.23      6.73 o 
   3   8   3        2.44        4.40      2.13 o 
   4   8   3      169.43      175.28      8.43 o 
   5   8   3        3.58       10.12      2.81 o 
   6   8   3        1.27       -0.03      3.37 o 
   7   8   3        1.32        4.22      4.01 o 
   8   8   3        1.00        2.56      4.80 o 
   9   8   3       17.35       19.07      4.46 o 
  -8   9   3        0.47       -1.63      3.57 o 
  -7   9   3       16.99       17.54      6.21 o 
  -6   9   3        8.07       12.56      4.70 o 
  -5   9   3        0.77        3.05      3.17 o 
  -4   9   3        6.49        7.91      4.91 o 
  -3   9   3       67.88       71.89      8.80 o 
  -2   9   3      243.61      259.26      9.37 o 
  -1   9   3       57.97       55.06      5.15 o 
   0   9   3       43.83       41.41      5.70 o 
   1   9   3      151.11      145.58      5.51 o 
   2   9   3        0.55        0.43      3.03 o 
   3   9   3       30.06       33.25      5.47 o 
   4   9   3        0.01        2.37      2.85 o 
   5   9   3        1.08        3.29      3.50 o 
   6   9   3       29.80       31.32      5.30 o 
   7   9   3        0.49        3.33      4.07 o 
  -5  10   3       28.86       20.82      4.55 o 
  -4  10   3        0.69        5.49      2.66 o 
  -3  10   3        5.85        7.66      3.75 o 
  -2  10   3       14.52       19.99      3.05 o 
  -1  10   3       10.05        6.54      2.99 o 
   0  10   3        3.82        5.61      3.69 o 
   1  10   3        7.84        8.53      3.31 o 
   2  10   3        0.00        0.66      4.14 o 
   3  10   3        0.06        2.93      4.05 o 
   4  10   3        0.58        2.03      5.78 o 
   5  10   3        1.54        6.68      6.97 o 
 -14   0   4       25.48       23.97      6.48 o 
 -13   0   4        1.91        2.83      3.35 o 
 -12   0   4       72.32       71.01      6.87 o 
 -11   0   4       73.16       86.76      8.91 o 
 -10   0   4       94.25       83.91      8.31 o 
  -9   0   4        7.49       11.43      5.40 o 
  -8   0   4      383.63      361.69      7.86 o 
  -7   0   4     1003.42      963.86     18.31 o 
  -6   0   4       77.14       72.01      4.17 o 
  -5   0   4        0.79       -0.96      1.83 o 
  -2   0   4     6589.89     6034.35     59.24 o 
   0   0   4      813.32      687.48      7.10 o 
   1   0   4      225.23      215.54      3.75 o 
   2   0   4     1047.78      997.73     13.73 o 
   3   0   4     1688.95     1547.75     21.11 o 
   4   0   4        0.11        0.90      2.60 o 
   5   0   4        7.01        6.75      2.05 o 
   6   0   4      963.28     1084.14     27.03 o 
   7   0   4      397.12      378.06     11.47 o 
   8   0   4        0.10        6.64      2.16 o 
   9   0   4       17.08       24.69      4.62 o 
  10   0   4       95.90      125.84      8.64 o 
  11   0   4       58.74       52.89      5.34 o 
  12   0   4      102.38      103.47      9.21 o 
  13   0   4       82.15       72.94      8.15 o 
  14   0   4        4.97        4.31      9.43 o 
 -14   1   4       17.48       15.74      2.95 o 
 -13   1   4        1.11        3.17      1.75 o 
 -12   1   4        7.23        2.33      3.01 o 
 -11   1   4       52.65       52.62      4.08 o 
 -10   1   4      269.88      292.01      5.62 o 
  -9   1   4        0.01        3.14      2.02 o 
  -8   1   4       47.41       53.84      5.18 o 
  -7   1   4        3.40        3.34      1.96 o 
  -6   1   4      231.45      245.14      6.14 o 
  -5   1   4       91.68       59.22      2.47 o 
  -4   1   4     2179.41     2194.18     13.85 o 
  -2   1   4    10685.14     9446.92    167.19 o 
  -1   1   4        6.34       16.58      1.96 o 
   0   1   4       35.08       41.58      2.15 o 
   1   1   4      153.44      149.27      2.98 o 
   2   1   4      879.57      769.79      6.09 o 
   3   1   4      221.29      216.35      3.15 o 
   4   1   4       14.79       14.10      1.32 o 
   5   1   4      732.90      817.34      9.65 o 
   6   1   4      994.14      975.48     12.00 o 
   7   1   4       10.24       11.46      1.38 o 
   8   1   4      142.03      153.02      4.96 o 
   9   1   4       31.71       36.23      3.65 o 
  10   1   4       34.21       28.44      3.01 o 
  11   1   4       72.91       77.07      3.97 o 
  12   1   4        7.18       12.77      3.64 o 
  13   1   4        0.13        4.22      3.28 o 
  14   1   4        4.65        6.98      3.60 o 
 -14   2   4        8.48        7.17      3.55 o 
 -13   2   4        6.97        9.33      2.23 o 
 -12   2   4       32.72       41.30      3.88 o 
 -11   2   4        0.13       -0.45      1.83 o 
 -10   2   4        9.86        9.94      2.14 o 
  -9   2   4       18.48       16.86      2.09 o 
  -8   2   4       95.62       96.34      6.05 o 
  -7   2   4      287.73      309.03      7.45 o 
  -6   2   4       63.55       71.06      3.33 o 
  -5   2   4     1219.48     1212.84     14.36 o 
  -4   2   4      231.43      191.07      4.07 o 
  -3   2   4     2677.96     2428.28     15.34 o 
  -2   2   4     8616.98     7826.39     33.59 o 
  -1   2   4     4897.07     4426.31     22.30 o 
   0   2   4     2465.75     2286.85     11.65 o 
   1   2   4     1288.88     1327.46     15.10 o 
   2   2   4      285.30      300.10      3.25 o 
   3   2   4       45.87       47.59      1.57 o 
   4   2   4      110.50      104.61      1.93 o 
   5   2   4       11.96       18.09      1.97 o 
   6   2   4        0.17       -1.41      2.01 o 
   7   2   4       16.49       23.20      1.80 o 
   8   2   4       21.33       26.76      2.73 o 
   9   2   4        0.00        6.18      4.17 o 
  10   2   4       38.07       35.36      3.84 o 
  11   2   4       42.23       48.12      5.13 o 
  12   2   4        6.76       15.81      3.51 o 
  13   2   4       62.23       68.62      5.29 o 
 -14   3   4        6.67        3.38      2.96 o 
 -13   3   4        7.03       10.86      2.96 o 
 -12   3   4        3.14        6.75      3.76 o 
 -11   3   4       37.52       36.49      4.25 o 
 -10   3   4        0.02        3.31      3.10 o 
  -9   3   4        0.05        1.46      2.10 o 
  -8   3   4       64.69       65.69      4.64 o 
  -7   3   4        9.63        6.15      2.17 o 
  -6   3   4     2569.59     2692.34     32.65 o 
  -5   3   4        0.00        1.13      1.44 o 
  -4   3   4        5.92       10.68      1.73 o 
  -3   3   4     2487.69     2531.56     29.20 o 
  -2   3   4        9.62        4.65      0.82 o 
  -1   3   4      149.17      124.84      1.93 o 
   0   3   4     1609.64     1566.35     12.13 o 
   1   3   4     3879.25     3927.32     46.45 o 
   2   3   4       97.30      103.16      2.51 o 
   3   3   4      945.25      934.55     13.75 o 
   4   3   4      344.17      403.46      5.93 o 
   5   3   4       76.14       59.04      2.71 o 
   6   3   4        1.48        2.79      2.34 o 
   7   3   4       17.33       20.21      3.97 o 
   8   3   4        1.00        5.93      2.98 o 
   9   3   4      222.58      219.01     10.47 o 
  10   3   4        3.42        5.51      3.72 o 
  11   3   4      158.16      167.10     10.90 o 
  12   3   4       74.49       80.70      6.26 o 
  13   3   4        0.89        1.56      2.42 o 
 -13   4   4        4.13        2.65      2.49 o 
 -12   4   4        1.98        2.20      2.73 o 
 -11   4   4        2.07        3.47      3.26 o 
 -10   4   4        1.17        1.77      3.10 o 
  -9   4   4      166.40      180.28      5.46 o 
  -8   4   4      570.50      601.26     12.19 o 
  -7   4   4       23.27       26.39      2.88 o 
  -6   4   4       37.22       39.92      3.48 o 
  -5   4   4       91.05       84.02      4.97 o 
  -4   4   4      217.03      201.55      3.68 o 
  -3   4   4      171.10      181.08      3.75 o 
  -2   4   4      745.69      731.73      8.48 o 
  -1   4   4      851.82      871.27     10.33 o 
   0   4   4        3.41        4.74      1.11 o 
   1   4   4     2705.38     2827.09     44.97 o 
   2   4   4      384.48      400.98      5.15 o 
   3   4   4        6.24        2.20      0.66 o 
   4   4   4       59.00       50.19      1.29 o 
   5   4   4       71.63       85.71      3.45 o 
   6   4   4        0.84       -0.04      1.96 o 
   7   4   4       13.81       13.37      2.56 o 
   8   4   4        7.23       12.92      3.50 o 
   9   4   4        0.20        6.15      2.62 o 
  10   4   4        2.24        3.08      1.92 o 
  11   4   4      301.30      318.62      9.11 o 
  12   4   4       11.43        8.31      4.77 o 
  13   4   4       57.99       54.99      7.58 o 
 -13   5   4        9.57       10.66      3.85 o 
 -12   5   4        6.80        4.53      3.22 o 
 -11   5   4        0.19        2.89      4.30 o 
 -10   5   4       31.02       33.62      3.81 o 
  -9   5   4       97.11      100.48      7.50 o 
  -8   5   4       21.05       17.49      2.65 o 
  -7   5   4      313.72      318.57      7.65 o 
  -6   5   4     1130.39     1153.37     13.46 o 
  -5   5   4     1194.48     1286.89     18.91 o 
  -4   5   4        2.06        1.40      1.28 o 
  -3   5   4     1359.05     1368.56     20.04 o 
  -2   5   4       69.74       62.26      3.22 o 
  -1   5   4     1134.75     1230.47     11.40 o 
   0   5   4      852.69      935.48     12.50 o 
   1   5   4      302.22      359.02      5.23 o 
   2   5   4      202.64      232.07      5.66 o 
   3   5   4       60.60       68.62      2.21 o 
   4   5   4      516.39      582.61      7.97 o 
   5   5   4        0.58        3.37      1.99 o 
   6   5   4        6.38        4.95      1.60 o 
   7   5   4        4.87        7.95      2.23 o 
   8   5   4       22.94       14.10      2.57 o 
   9   5   4      162.07      160.16     10.89 o 
  10   5   4       20.81       11.80      5.85 o 
  11   5   4       35.26       37.48      6.05 o 
  12   5   4       66.20       59.98      6.66 o 
 -12   6   4        0.55        4.00      3.24 o 
 -11   6   4       16.67       14.81      3.09 o 
 -10   6   4      119.64      138.67      8.39 o 
  -9   6   4       13.68       13.15      3.65 o 
  -8   6   4      169.37      163.18     14.73 o 
  -7   6   4       62.33       57.61      4.14 o 
  -6   6   4       56.18       52.02      4.41 o 
  -5   6   4      119.79      110.42      6.54 o 
  -4   6   4        0.61        3.93      1.45 o 
  -3   6   4      441.79      438.77      8.66 o 
  -2   6   4       22.34       23.31      3.27 o 
  -1   6   4      823.42      854.13     14.81 o 
   0   6   4       92.30       97.81      3.50 o 
   1   6   4      545.91      570.34      9.64 o 
   2   6   4       41.82       38.38      4.21 o 
   3   6   4      203.38      213.35      4.22 o 
   4   6   4       12.48       14.44      1.94 o 
   5   6   4        7.74        2.99      2.35 o 
   6   6   4        9.07       11.99      4.02 o 
   7   6   4        1.44        0.41      2.53 o 
   8   6   4       45.93       50.44      5.80 o 
   9   6   4        0.22        5.56      3.93 o 
  10   6   4       15.58       16.06      5.23 o 
  11   6   4        5.33        8.27      2.60 o 
 -11   7   4        0.21        1.05      3.42 o 
 -10   7   4       10.85       11.01      4.58 o 
  -9   7   4        5.13        3.94      3.43 o 
  -8   7   4       49.33       40.67      5.80 o 
  -7   7   4       80.59       69.10      8.74 o 
  -6   7   4      156.45      166.51      7.99 o 
  -5   7   4       19.09       24.17      2.83 o 
  -4   7   4      688.34      765.54     15.04 o 
  -3   7   4     1220.37     1415.15     10.63 o 
  -2   7   4      250.50      244.71      4.07 o 
  -1   7   4       84.51       96.38      4.76 o 
   0   7   4       69.16       75.24      4.56 o 
   1   7   4       35.27       37.32      3.88 o 
   2   7   4       83.57       79.09      9.30 o 
   3   7   4        0.05        1.51      4.34 o 
   4   7   4        0.17        3.52      2.06 o 
   5   7   4       72.71       78.43      7.03 o 
   6   7   4        6.34        9.93      2.93 o 
   7   7   4      103.27      109.42     11.35 o 
   8   7   4        3.20        4.09      3.72 o 
   9   7   4        0.34       -0.37      5.03 o 
  10   7   4        8.60       12.90      3.75 o 
 -10   8   4        7.67       13.77      3.37 o 
  -9   8   4       18.03       13.72      4.35 o 
  -8   8   4        0.41        6.26      3.35 o 
  -7   8   4       39.44       46.53      5.72 o 
  -6   8   4        6.69        9.09      2.62 o 
  -5   8   4      114.42      127.46      9.08 o 
  -4   8   4       38.29       33.07      3.12 o 
  -3   8   4       33.52       31.12      3.07 o 
  -2   8   4       19.50       24.89      3.18 o 
  -1   8   4      165.16      179.40      8.43 o 
   0   8   4      103.55      113.44      4.34 o 
   1   8   4       55.42       64.12      5.60 o 
   2   8   4      171.23      172.49      4.99 o 
   3   8   4        4.85        7.49      2.09 o 
   4   8   4        7.53        2.68      3.69 o 
   5   8   4        1.64       -1.23      3.12 o 
   6   8   4        0.37        2.74      3.52 o 
   7   8   4       80.92       81.87      9.33 o 
   8   8   4        9.34       15.75      4.58 o 
   9   8   4       11.29        7.81      3.43 o 
  -8   9   4        4.70        2.24      3.92 o 
  -7   9   4       26.09       19.32      7.70 o 
  -6   9   4       21.61       16.61      3.22 o 
  -5   9   4       29.47       23.92      3.91 o 
  -4   9   4        3.73        5.24      3.50 o 
  -3   9   4        5.08        8.09      3.66 o 
  -2   9   4       66.00       52.48      5.25 o 
  -1   9   4       39.42       49.79      4.75 o 
   0   9   4        0.00       -2.51      3.77 o 
   1   9   4        2.48        3.85      2.66 o 
   2   9   4        1.65        5.22      2.82 o 
   3   9   4       13.97       12.89      2.59 o 
   4   9   4        9.62       19.13      4.30 o 
   5   9   4       47.89       39.53      5.52 o 
   6   9   4        0.06        1.60      3.17 o 
   7   9   4        0.13        6.67      3.58 o 
  -5  10   4        8.78        8.10      3.27 o 
  -4  10   4        4.65        7.81      3.09 o 
  -3  10   4       31.29       31.22      5.37 o 
  -2  10   4        3.95        4.76      2.20 o 
  -1  10   4       89.07       71.81      8.35 o 
   0  10   4        9.22        5.53      2.56 o 
   1  10   4       24.92       19.07      3.67 o 
   2  10   4       17.32       19.56      6.38 o 
   3  10   4        3.04        5.52      5.15 o 
   4  10   4        0.01        5.44      4.10 o 
 -14   1   5        0.91       -0.24      2.90 o 
 -13   1   5        2.34        6.53      2.35 o 
 -12   1   5       72.23       65.93      5.37 o 
 -11   1   5       32.82       29.12      3.96 o 
 -10   1   5      216.39      211.47     10.67 o 
  -9   1   5       46.86       44.83      3.56 o 
  -8   1   5        6.84        9.16      1.65 o 
  -7   1   5       27.03       27.25      2.72 o 
  -6   1   5      140.65      131.81      5.38 o 
  -5   1   5      982.92      953.49     11.44 o 
  -4   1   5      135.71      128.57      2.35 o 
  -3   1   5      912.01      831.92      7.24 o 
  -2   1   5     1783.34     1675.30     13.53 o 
  -1   1   5       22.99       24.35      2.20 o 
   0   1   5      372.60      335.59      4.09 o 
   1   1   5       24.63       22.74      1.56 o 
   2   1   5      211.98      181.13      2.21 o 
   3   1   5       69.06       62.32      3.08 o 
   4   1   5      253.56      246.56      3.38 o 
   5   1   5        0.16        4.71      1.37 o 
   6   1   5      127.86      124.12      3.73 o 
   7   1   5       17.87       16.97      2.15 o 
   8   1   5       24.08       22.32      2.44 o 
   9   1   5        2.28        6.29      2.08 o 
  10   1   5       18.86       16.56      3.17 o 
  11   1   5       13.75       12.51      3.17 o 
  12   1   5        1.42        0.99      3.26 o 
  13   1   5       27.28       24.03      4.10 o 
 -14   2   5        5.55        5.52      2.09 o 
 -13   2   5        1.57        2.85      3.11 o 
 -12   2   5       16.74       22.34      3.81 o 
 -11   2   5       23.30       21.33      2.30 o 
 -10   2   5      303.57      326.35      6.59 o 
  -9   2   5       18.24       13.69      2.39 o 
  -8   2   5       33.56       29.69      2.76 o 
  -7   2   5       14.44       15.12      1.95 o 
  -6   2   5     1357.16     1416.85     12.41 o 
  -5   2   5      240.65      208.46      5.27 o 
  -4   2   5       58.21       58.48      3.17 o 
  -3   2   5       15.14        9.14      1.67 o 
  -2   2   5      737.52      727.09      6.43 o 
  -1   2   5     1099.71     1024.64     11.39 o 
   0   2   5       35.05       31.45      2.00 o 
   1   2   5        9.77        8.30      1.06 o 
   2   2   5      135.98      140.39      2.97 o 
   3   2   5        1.63       -0.25      1.66 o 
   4   2   5      357.85      375.51      5.87 o 
   5   2   5      171.24      187.96      4.65 o 
   6   2   5        0.03       -0.84      1.89 o 
   7   2   5      190.14      184.94      7.79 o 
   8   2   5        0.97        1.96      3.01 o 
   9   2   5        1.95        4.41      1.97 o 
  10   2   5      117.14      126.50     12.60 o 
  11   2   5        2.11        2.63      2.26 o 
  12   2   5      191.13      210.45      6.42 o 
  13   2   5        3.33        7.94      3.01 o 
 -14   3   5        0.79        5.77      3.00 o 
 -13   3   5        3.88        8.70      2.54 o 
 -12   3   5        8.95       15.85      3.00 o 
 -11   3   5       49.29       44.35      4.29 o 
 -10   3   5       24.72       28.28      2.89 o 
  -9   3   5      140.79      130.21      6.80 o 
  -8   3   5        7.63        9.61      2.09 o 
  -7   3   5      578.91      554.72      7.92 o 
  -6   3   5      519.55      515.15      5.64 o 
  -5   3   5      304.47      294.89      5.52 o 
  -4   3   5     1231.87     1240.17     12.62 o 
  -3   3   5       47.83       46.11      3.75 o 
  -2   3   5     1085.18     1034.92     10.31 o 
  -1   3   5       15.12       14.64      1.11 o 
   0   3   5       24.15       19.60      1.35 o 
   1   3   5        8.43        7.65      0.93 o 
   2   3   5      598.29      614.35      3.74 o 
   3   3   5      332.42      362.51      4.99 o 
   4   3   5       91.37       80.89      3.66 o 
   5   3   5      242.67      243.33      4.26 o 
   6   3   5        4.08        8.84      1.99 o 
   7   3   5        1.27        2.70      2.60 o 
   8   3   5      100.69      111.41      4.87 o 
   9   3   5        0.00        3.10      2.86 o 
  10   3   5        1.41        1.07      2.59 o 
  11   3   5       45.24       44.44      4.93 o 
  12   3   5       16.47       18.00      3.28 o 
  13   3   5        0.28        5.31      2.93 o 
 -13   4   5        2.96        9.51      2.42 o 
 -12   4   5        0.05        3.96      2.20 o 
 -11   4   5        3.61        4.22      2.32 o 
 -10   4   5       60.82       63.66      5.08 o 
  -9   4   5      112.88      112.02      6.17 o 
  -8   4   5       13.86       13.82      2.26 o 
  -7   4   5       48.52       49.86      4.65 o 
  -6   4   5       42.40       42.46      4.09 o 
  -5   4   5        5.59       11.09      2.31 o 
  -4   4   5     1397.23     1502.26     16.65 o 
  -3   4   5       48.55       51.43      4.26 o 
  -2   4   5     1192.88     1251.06     16.83 o 
  -1   4   5       80.14       86.97      2.72 o 
   0   4   5       27.25       25.17      1.91 o 
   1   4   5      313.62      313.58      5.70 o 
   2   4   5       12.04       12.20      1.34 o 
   3   4   5       15.42       12.89      1.45 o 
   4   4   5        0.01        0.81      1.19 o 
   5   4   5        0.62       -1.30      1.30 o 
   6   4   5        0.86        3.02      3.75 o 
   7   4   5        4.32        6.06      2.50 o 
   8   4   5       28.07       18.14      2.82 o 
   9   4   5        5.96        3.30      3.24 o 
  10   4   5        6.63        5.34      2.55 o 
  11   4   5        5.26       11.87      3.14 o 
  12   4   5        0.93        4.67      4.04 o 
 -13   5   5        8.32       15.79      3.81 o 
 -12   5   5        1.28        1.03      3.83 o 
 -11   5   5        7.65       14.88      3.27 o 
 -10   5   5       47.45       47.37      4.79 o 
  -9   5   5       53.78       58.43      4.10 o 
  -8   5   5      725.52      778.31     13.39 o 
  -7   5   5      197.41      189.44      4.98 o 
  -6   5   5        0.61        3.50      1.83 o 
  -5   5   5      313.33      303.84      4.83 o 
  -4   5   5       47.76       58.58      4.62 o 
  -3   5   5        1.66        0.93      1.62 o 
  -2   5   5       84.96       75.48      2.57 o 
  -1   5   5       65.58       62.03      4.47 o 
   0   5   5       50.60       52.38      4.08 o 
   1   5   5      412.21      425.03      6.93 o 
   2   5   5       11.23        4.58      2.57 o 
   3   5   5      156.64      174.89      6.33 o 
   4   5   5       39.54       45.76      2.51 o 
   5   5   5        3.89        3.15      1.68 o 
   6   5   5       52.56       45.85      4.03 o 
   7   5   5       12.65       11.16      2.92 o 
   8   5   5        2.51       -1.47      3.73 o 
   9   5   5        0.24        7.74      3.58 o 
  10   5   5        7.65        7.17      3.34 o 
  11   5   5        4.14        5.49      3.60 o 
  12   5   5        0.95        5.97      3.28 o 
 -12   6   5        0.01       -1.63      4.49 o 
 -11   6   5       18.48       19.56      4.60 o 
 -10   6   5       62.38       58.23      6.65 o 
  -9   6   5        0.44       -1.29      3.03 o 
  -8   6   5       95.34       85.79      8.84 o 
  -7   6   5        0.19        4.08      2.66 o 
  -6   6   5       61.86       80.94      5.71 o 
  -5   6   5       46.66       40.87      3.88 o 
  -4   6   5      156.32      146.29      4.89 o 
  -3   6   5        3.02        3.16      1.28 o 
  -2   6   5        8.44        8.03      1.98 o 
  -1   6   5      220.23      238.65      5.86 o 
   0   6   5      440.06      461.50      8.13 o 
   1   6   5       58.16       59.64      1.57 o 
   2   6   5       22.56       18.85      2.51 o 
   3   6   5       15.57       18.26      4.61 o 
   4   6   5       12.25       11.99      2.48 o 
   5   6   5       12.35       10.72      3.46 o 
   6   6   5       18.70       16.30      3.89 o 
   7   6   5        1.20       -3.49      4.23 o 
   8   6   5        1.90        6.53      2.69 o 
   9   6   5       19.74       15.08      3.29 o 
  10   6   5       60.11       55.67      6.66 o 
  11   6   5        0.08        6.09      4.45 o 
 -11   7   5        1.55        4.32      2.86 o 
 -10   7   5        2.07        4.24      5.18 o 
  -9   7   5       80.64       86.40      7.30 o 
  -8   7   5       12.12       13.03      2.65 o 
  -7   7   5      305.98      349.11      7.26 o 
  -6   7   5      351.89      365.71     12.74 o 
  -5   7   5      187.77      203.84      7.37 o 
  -4   7   5      178.02      179.22      8.29 o 
  -3   7   5      149.84      159.78      5.40 o 
  -2   7   5       68.42       72.06      4.69 o 
  -1   7   5       65.80       70.02      5.55 o 
   0   7   5       44.89       44.09      4.28 o 
   1   7   5        7.00        3.69      2.20 o 
   2   7   5       23.83       25.78      3.76 o 
   3   7   5       67.80       74.88      8.04 o 
   4   7   5      100.74       95.45      8.44 o 
   5   7   5        7.46        8.01      2.83 o 
   6   7   5       74.81       85.73      9.85 o 
   7   7   5       76.69       90.40      7.19 o 
   8   7   5        0.27        6.64      3.06 o 
   9   7   5        2.42       -0.60      3.80 o 
  10   7   5        9.17       13.16      3.61 o 
  -9   8   5       20.28       23.10      4.75 o 
  -8   8   5        1.08        5.82      2.45 o 
  -7   8   5       16.68       22.48      5.73 o 
  -6   8   5        0.38        5.45      3.49 o 
  -5   8   5       91.10       96.59      6.66 o 
  -4   8   5      118.83       92.06      7.27 o 
  -3   8   5       79.24       81.61      6.35 o 
  -2   8   5      698.41      763.11     12.67 o 
  -1   8   5        0.15        2.05      3.62 o 
   0   8   5      124.36      120.69      7.28 o 
   1   8   5      159.06      161.35      4.79 o 
   2   8   5        9.49        5.14      1.93 o 
   3   8   5        8.73        1.79      2.36 o 
   4   8   5        0.17       -0.29      3.38 o 
   5   8   5       11.02        9.53      3.96 o 
   6   8   5       29.91       33.61      5.90 o 
   7   8   5       52.55       38.56      5.18 o 
   8   8   5       28.34       29.19      4.79 o 
   9   8   5        2.90        9.72      4.99 o 
  -8   9   5       22.92       13.55      3.28 o 
  -7   9   5        7.61        7.15      2.09 o 
  -6   9   5       15.30       19.95      3.45 o 
  -5   9   5      104.83       98.81      8.20 o 
  -4   9   5        6.56        6.29      3.92 o 
  -3   9   5        5.57        4.54      3.09 o 
  -2   9   5       14.48       11.85      3.03 o 
  -1   9   5       20.55       19.69      3.49 o 
   0   9   5       51.41       53.27      6.14 o 
   1   9   5        3.22        4.74      3.05 o 
   2   9   5        9.53        7.83      2.68 o 
   3   9   5        5.62        3.81      1.99 o 
   4   9   5        0.48        3.72      4.23 o 
   5   9   5       17.32       12.01      3.07 o 
   6   9   5        5.28        6.82      2.71 o 
   7   9   5        3.90        6.66      4.11 o 
  -5  10   5       32.06       27.06      7.69 o 
  -4  10   5        0.09       -4.03      4.33 o 
  -3  10   5       19.30        9.86      3.18 o 
  -2  10   5       19.14       19.69      3.68 o 
  -1  10   5        0.08        1.05      3.28 o 
   0  10   5        0.02        3.39      2.47 o 
   1  10   5        0.24        2.38      3.50 o 
   2  10   5        5.05        4.29      6.42 o 
   3  10   5        0.50        1.63      5.19 o 
   4  10   5        1.96        2.27      5.05 o 
 -14   0   6        3.42        6.00      4.19 o 
 -13   0   6        0.19        5.07      8.33 o 
 -12   0   6       35.31       35.55      5.47 o 
 -11   0   6      252.64      246.38      8.75 o 
 -10   0   6      366.50      394.39     11.34 o 
  -9   0   6      541.63      571.58     20.05 o 
  -8   0   6      192.44      179.59      8.51 o 
  -7   0   6     1101.17     1211.56     31.66 o 
  -6   0   6     7633.59     7773.39     65.06 o 
  -5   0   6      107.66      117.34      4.70 o 
  -4   0   6      453.47      441.13      8.57 o 
  -3   0   6     2157.18     1990.94     31.10 o 
  -2   0   6     1546.56     1345.58     12.41 o 
  -1   0   6     1172.92     1128.14     13.30 o 
   0   0   6      261.90      250.51      3.85 o 
   1   0   6       70.53       64.78      2.61 o 
   2   0   6        0.02       -1.24      2.28 o 
   3   0   6      496.55      541.62      7.69 o 
   4   0   6      177.17      188.09      5.05 o 
   5   0   6      156.54      162.44      5.99 o 
   6   0   6      192.42      218.55      8.09 o 
   7   0   6      523.86      529.61     10.84 o 
   8   0   6      269.98      276.09      7.92 o 
   9   0   6        0.01        2.20      4.64 o 
  10   0   6       23.22       21.19      4.23 o 
  11   0   6      533.06      581.21      9.54 o 
  12   0   6       64.23       69.84      9.74 o 
  13   0   6      176.77      178.21     17.98 o 
 -14   1   6        1.15        4.55      2.82 o 
 -13   1   6        8.56        8.91      2.32 o 
 -12   1   6        9.90       10.62      2.37 o 
 -11   1   6      190.28      190.91      8.32 o 
 -10   1   6        0.02        4.43      1.81 o 
  -9   1   6       10.74       10.44      1.96 o 
  -8   1   6      219.15      197.08      4.71 o 
  -7   1   6        1.97        2.78      2.33 o 
  -6   1   6     1264.69     1235.12     12.10 o 
  -5   1   6      363.60      348.40      5.64 o 
  -4   1   6      305.72      292.10      5.27 o 
  -3   1   6      108.74      112.28      2.43 o 
  -2   1   6       33.98       27.44      1.94 o 
  -1   1   6       91.84       89.67      1.62 o 
   0   1   6     1125.27     1088.48      8.76 o 
   1   1   6     1097.32     1081.39      9.58 o 
   2   1   6       60.59       67.25      1.90 o 
   3   1   6     1539.84     1610.80     19.43 o 
   4   1   6      264.04      259.53      3.95 o 
   5   1   6       58.32       62.58      2.57 o 
   6   1   6      503.55      508.54      6.69 o 
   7   1   6       21.26       26.28      3.30 o 
   8   1   6       40.74       38.86      3.23 o 
   9   1   6        0.21       10.00      2.42 o 
  10   1   6        2.16        2.89      2.08 o 
  11   1   6        7.48       13.42      2.92 o 
  12   1   6      190.76      175.43     13.56 o 
  13   1   6       33.15       26.57      4.38 o 
 -14   2   6        0.01        6.83      3.04 o 
 -13   2   6       28.07       27.34      3.98 o 
 -12   2   6        7.88       10.32      2.24 o 
 -11   2   6       46.57       39.99      3.80 o 
 -10   2   6       39.84       47.41      4.25 o 
  -9   2   6      178.07      181.37      7.18 o 
  -8   2   6       53.49       53.41      4.32 o 
  -7   2   6        0.41        4.13      1.83 o 
  -6   2   6     1554.31     1640.89     14.62 o 
  -5   2   6     4639.85     4896.14     32.44 o 
  -4   2   6      662.28      671.34      7.73 o 
  -3   2   6      170.40      165.32      3.30 o 
  -2   2   6      608.63      568.98      6.88 o 
  -1   2   6     1913.44     1834.49     19.09 o 
   0   2   6      356.98      316.00      4.07 o 
   1   2   6      107.27      109.13      1.62 o 
   2   2   6       40.94       39.27      1.94 o 
   3   2   6      361.06      380.74      4.77 o 
   4   2   6        0.38        3.55      2.33 o 
   5   2   6      376.29      354.49      9.10 o 
   6   2   6      148.59      131.78      8.72 o 
   7   2   6       36.71       36.27      3.33 o 
   8   2   6       32.07       28.86      2.69 o 
   9   2   6        0.03        4.26      2.60 o 
  10   2   6       10.44       13.75      3.17 o 
  11   2   6       55.57       58.09      5.78 o 
  12   2   6       42.29       36.30      4.24 o 
  13   2   6       14.19       13.59      3.05 o 
 -14   3   6        1.26        5.14      3.86 o 
 -13   3   6       25.32       21.01      3.51 o 
 -12   3   6        5.95       12.00      3.11 o 
 -11   3   6      234.57      241.14      5.93 o 
 -10   3   6      103.50      102.64      6.40 o 
  -9   3   6      619.58      684.60      7.12 o 
  -8   3   6        0.24        0.99      2.33 o 
  -7   3   6       30.98       33.31      3.50 o 
  -6   3   6      185.74      207.95      5.60 o 
  -5   3   6      281.16      277.73      5.33 o 
  -4   3   6       16.40       24.77      2.02 o 
  -3   3   6     1212.40     1231.11      9.34 o 
  -2   3   6       74.38       83.57      2.26 o 
  -1   3   6     2997.52     3029.01     20.07 o 
   0   3   6      307.95      290.05      3.68 o 
   1   3   6       40.98       41.60      3.00 o 
   2   3   6       18.45       15.82      1.57 o 
   3   3   6        1.94        3.15      0.88 o 
   4   3   6      155.60      163.23      3.06 o 
   5   3   6      202.23      191.59      5.91 o 
   6   3   6      111.61      109.34      6.65 o 
   7   3   6        0.01        4.94      2.58 o 
   8   3   6        3.08        7.60      2.60 o 
   9   3   6      322.64      345.34      8.80 o 
  10   3   6      139.76      166.01      7.42 o 
  11   3   6      113.97      103.28      6.37 o 
  12   3   6        0.04        3.09      3.44 o 
  13   3   6       26.14       24.00      3.30 o 
 -13   4   6        4.25        7.82      3.08 o 
 -12   4   6       58.15       62.06      5.84 o 
 -11   4   6       11.06        2.42      2.82 o 
 -10   4   6       94.29       93.31      8.99 o 
  -9   4   6      318.94      334.18      4.93 o 
  -8   4   6      108.02       98.64      6.23 o 
  -7   4   6       34.95       39.23      3.71 o 
  -6   4   6      435.82      431.23      8.38 o 
  -5   4   6        1.19        3.15      1.55 o 
  -4   4   6       22.95       24.94      2.21 o 
  -3   4   6      256.82      251.71      3.90 o 
  -2   4   6     3202.12     3500.40     27.24 o 
  -1   4   6      104.51      118.49      3.39 o 
   0   4   6        8.19       11.24      1.30 o 
   1   4   6     1800.98     2048.77     15.82 o 
   2   4   6      216.38      242.65      2.94 o 
   3   4   6        9.93       13.77      1.39 o 
   4   4   6       23.09       33.40      1.68 o 
   5   4   6        9.65       10.69      1.84 o 
   6   4   6      332.93      312.44      7.33 o 
   7   4   6        2.76        7.42      2.77 o 
   8   4   6      366.88      372.07      9.40 o 
   9   4   6        7.67        8.69      2.29 o 
  10   4   6        3.54        4.32      3.05 o 
  11   4   6       98.82      106.65      8.04 o 
  12   4   6       27.84       21.55      5.07 o 
 -13   5   6        1.80       10.79      4.07 o 
 -12   5   6        0.09       -2.42      3.74 o 
 -11   5   6       67.44       69.05      5.63 o 
 -10   5   6      263.18      265.03     10.24 o 
  -9   5   6      161.94      156.94      8.48 o 
  -8   5   6      797.39      870.15     16.49 o 
  -7   5   6      432.59      452.84     13.37 o 
  -6   5   6        0.14        1.53      1.78 o 
  -5   5   6       50.14       51.25      4.24 o 
  -4   5   6       72.26       63.41      6.36 o 
  -3   5   6        2.18        5.43      1.85 o 
  -2   5   6        1.34        0.59      1.35 o 
  -1   5   6      428.90      457.19      7.12 o 
   0   5   6       48.31       50.51      3.13 o 
   1   5   6     1020.14     1102.53     12.55 o 
   2   5   6        4.12        6.63      1.30 o 
   3   5   6       13.05       13.33      1.39 o 
   4   5   6       49.34       46.17      3.29 o 
   5   5   6       30.13       31.61      3.57 o 
   6   5   6       21.16       13.76      2.55 o 
   7   5   6        5.23        9.18      3.71 o 
   8   5   6       10.02        8.56      3.31 o 
   9   5   6      160.90      169.59      7.23 o 
  10   5   6      193.18      189.79     10.96 o 
  11   5   6        3.58        3.81      3.98 o 
  12   5   6        1.63       -3.31      3.31 o 
 -12   6   6        2.45        2.21      3.15 o 
 -11   6   6        0.40        3.08      3.15 o 
 -10   6   6       11.34       10.38      3.46 o 
  -9   6   6       17.46       10.86      3.50 o 
  -8   6   6       29.64       23.39      3.39 o 
  -7   6   6       61.26       58.58      4.46 o 
  -6   6   6      462.33      505.00     14.41 o 
  -5   6   6       74.66       89.23      5.08 o 
  -4   6   6      298.45      296.32      6.75 o 
  -3   6   6      482.19      499.94     15.14 o 
  -2   6   6       50.17       55.17      3.59 o 
  -1   6   6      106.98      108.91      3.99 o 
   0   6   6        0.40        4.31      1.29 o 
   1   6   6        0.07        1.56      1.06 o 
   2   6   6       12.46       15.10      2.61 o 
   3   6   6        0.10        0.45      1.99 o 
   4   6   6       19.06       16.97      2.92 o 
   5   6   6       63.34       59.39      5.89 o 
   6   6   6       41.94       32.38      5.31 o 
   7   6   6       78.55       90.45      7.10 o 
   8   6   6        5.94       13.00      4.50 o 
   9   6   6       50.76       55.48      5.74 o 
  10   6   6        0.04        0.47      4.38 o 
  11   6   6        5.23        3.83      3.16 o 
 -11   7   6        4.56        6.96      3.07 o 
 -10   7   6       61.97       64.27      6.35 o 
  -9   7   6      104.67       99.38     14.21 o 
  -8   7   6       25.53       28.19      4.24 o 
  -7   7   6        9.82       12.39      2.99 o 
  -6   7   6      255.62      271.75      8.38 o 
  -5   7   6       33.57       29.52      3.44 o 
  -4   7   6      145.61      143.32      5.97 o 
  -3   7   6        2.33        5.47      1.98 o 
  -2   7   6        5.94        9.68      1.88 o 
  -1   7   6      110.22      114.79      3.43 o 
   0   7   6       11.90       19.66      2.67 o 
   1   7   6        6.07        5.32      1.88 o 
   2   7   6       21.35       16.12      4.28 o 
   3   7   6        0.08        3.82      4.13 o 
   4   7   6        4.62        9.87      2.97 o 
   5   7   6       24.47       19.10      3.62 o 
   6   7   6        1.97        5.82      4.08 o 
   7   7   6       16.78       17.28      4.83 o 
   8   7   6        1.09       -0.69      3.79 o 
   9   7   6        9.95       14.35      3.50 o 
  10   7   6       32.24       29.71      5.47 o 
  -9   8   6        0.79        2.91      4.47 o 
  -8   8   6       22.88       21.79      5.08 o 
  -7   8   6        5.13        7.59      2.86 o 
  -6   8   6       26.89       31.25      4.28 o 
  -5   8   6       80.04       74.22      7.11 o 
  -4   8   6      107.57      119.03      4.98 o 
  -3   8   6        2.32        2.98      2.21 o 
  -2   8   6        6.47        4.77      3.05 o 
  -1   8   6       37.81       32.44      3.61 o 
   0   8   6        9.24        7.13      2.29 o 
   1   8   6       10.69       16.29      2.04 o 
   2   8   6       18.17       12.70      2.47 o 
   3   8   6        2.96        2.82      2.41 o 
   4   8   6      101.60       88.28     10.07 o 
   5   8   6        7.92        3.68      2.62 o 
   6   8   6        0.26        3.57      3.88 o 
   7   8   6        3.81        5.54      2.75 o 
   8   8   6       13.11        8.33      3.92 o 
  -7   9   6        1.17        3.15      2.76 o 
  -6   9   6        9.71       12.99      3.58 o 
  -5   9   6       51.18       45.22     16.36 o 
  -4   9   6       16.68       11.04      2.35 o 
  -3   9   6        4.22        6.05      4.85 o 
  -2   9   6        8.95        7.95      2.00 o 
  -1   9   6        0.88        1.10      3.17 o 
   0   9   6        0.04       -0.56      2.77 o 
   1   9   6        8.16        7.56      4.10 o 
   2   9   6       67.38       60.46      6.84 o 
   3   9   6        1.23        6.43      2.74 o 
   4   9   6        0.39       -0.03      4.23 o 
   5   9   6        7.09        7.69      4.48 o 
   6   9   6       40.53       43.12      7.20 o 
  -5  10   6        9.36       10.75      4.35 o 
  -4  10   6       13.21       12.73      4.23 o 
  -3  10   6       53.69       42.80      6.17 o 
  -2  10   6        3.26        3.58      2.51 o 
  -1  10   6        3.95        3.49      3.25 o 
   0  10   6       50.28       35.74      4.72 o 
   1  10   6        1.57        9.60      5.02 o 
   2  10   6       39.68       34.11      6.55 o 
   3  10   6        1.33        8.55      3.78 o 
   4  10   6        0.32        3.65      3.17 o 
 -14   1   7        4.15        8.67      3.13 o 
 -13   1   7       45.75       35.83      4.15 o 
 -12   1   7      121.94      120.11      9.93 o 
 -11   1   7        3.45       -0.66      2.71 o 
 -10   1   7       61.10       59.25      5.02 o 
  -9   1   7      127.27      125.71      5.86 o 
  -8   1   7      221.38      208.35      5.38 o 
  -7   1   7       45.19       50.73      3.80 o 
  -6   1   7      802.13      764.60     12.95 o 
  -5   1   7     1238.37     1295.67     15.76 o 
  -4   1   7      280.61      264.78      3.22 o 
  -3   1   7     2707.45     2771.82     11.98 o 
  -2   1   7      774.02      735.24      7.98 o 
  -1   1   7       68.63       60.66      2.79 o 
   0   1   7      275.97      267.43      2.79 o 
   1   1   7      207.55      205.87      2.67 o 
   2   1   7       88.60       93.39      2.16 o 
   3   1   7      372.78      415.56      5.68 o 
   4   1   7       89.59       94.06      3.71 o 
   5   1   7      223.04      216.46      4.69 o 
   6   1   7       36.76       33.34      2.82 o 
   7   1   7       43.25       43.55      4.49 o 
   8   1   7       60.62       64.42      5.71 o 
   9   1   7       21.86       27.25      3.08 o 
  10   1   7      187.47      191.77      7.61 o 
  11   1   7      177.90      200.99      8.50 o 
  12   1   7        1.78        8.25      2.99 o 
  13   1   7       12.86       15.03      4.19 o 
 -14   2   7        1.18        5.73      3.59 o 
 -13   2   7       15.15       16.36      3.07 o 
 -12   2   7       11.37       11.65      2.53 o 
 -11   2   7      118.55      110.14      6.15 o 
 -10   2   7        4.78        4.75      2.00 o 
  -9   2   7      363.96      361.98      7.36 o 
  -8   2   7       83.04       71.34      4.61 o 
  -7   2   7        0.22        3.82      2.06 o 
  -6   2   7      431.15      458.06      7.75 o 
  -5   2   7      283.46      292.53      5.51 o 
  -4   2   7      901.23      957.16     11.41 o 
  -3   2   7      297.73      287.60      4.05 o 
  -2   2   7        6.07        7.19      1.54 o 
  -1   2   7      405.65      416.49      5.09 o 
   0   2   7        1.83       -0.38      0.89 o 
   1   2   7      288.65      280.68      3.24 o 
   2   2   7        5.01        0.82      1.00 o 
   3   2   7      105.30      113.17      1.99 o 
   4   2   7     1011.93     1113.20     15.08 o 
   5   2   7      731.47      728.94     10.21 o 
   6   2   7       33.12       37.85      3.10 o 
   7   2   7       86.19       92.20      3.17 o 
   8   2   7        0.27        1.16      2.36 o 
   9   2   7       26.19       29.71      5.05 o 
  10   2   7       61.80       66.28      5.31 o 
  11   2   7       39.53       43.57      4.97 o 
  12   2   7       22.65       18.01      5.33 o 
  13   2   7       25.22       32.44      4.21 o 
 -14   3   7        1.44        4.25      2.69 o 
 -13   3   7       21.16       19.08      4.00 o 
 -12   3   7       32.39       30.62      3.93 o 
 -11   3   7        1.11        3.51      1.94 o 
 -10   3   7      378.71      405.89      7.18 o 
  -9   3   7      757.99      804.57      7.77 o 
  -8   3   7       42.39       42.23      3.86 o 
  -7   3   7      205.47      204.66      6.36 o 
  -6   3   7       10.78       16.11      2.29 o 
  -5   3   7     2071.53     2180.03     28.13 o 
  -4   3   7      706.27      754.44     11.22 o 
  -3   3   7      341.74      390.91      6.99 o 
  -2   3   7       32.89       34.23      2.50 o 
  -1   3   7       38.07       43.44      3.09 o 
   0   3   7      617.89      668.89      8.21 o 
   1   3   7        0.34        1.13      0.66 o 
   2   3   7      285.90      318.89      4.34 o 
   3   3   7       64.39       61.64      2.31 o 
   4   3   7        0.58        1.39      1.31 o 
   5   3   7       12.66       14.68      1.65 o 
   6   3   7       73.09       75.84      5.27 o 
   7   3   7        4.25        6.44      2.68 o 
   8   3   7        0.01        5.94      2.61 o 
   9   3   7      210.11      202.13      8.07 o 
  10   3   7        0.00        2.25      2.61 o 
  11   3   7       82.19       80.12      5.79 o 
  12   3   7        0.04        0.28      3.11 o 
 -13   4   7        0.02        3.85      2.18 o 
 -12   4   7        0.47        4.67      3.85 o 
 -11   4   7       14.38       19.90      5.39 o 
 -10   4   7        4.37        6.46      1.89 o 
  -9   4   7        2.32        6.67      2.60 o 
  -8   4   7        6.05        9.58      2.03 o 
  -7   4   7        1.65        3.34      2.68 o 
  -6   4   7      138.51      140.51      4.44 o 
  -5   4   7      347.07      373.92      5.82 o 
  -4   4   7       21.00       26.35      2.95 o 
  -3   4   7     1333.36     1456.57     12.67 o 
  -2   4   7      561.94      590.57     12.06 o 
  -1   4   7       48.31       40.57      3.05 o 
   0   4   7      590.41      634.00      8.81 o 
   1   4   7      145.29      146.84      3.62 o 
   2   4   7      163.26      171.49      2.49 o 
   3   4   7       86.47       74.03      2.83 o 
   4   4   7        5.85        9.11      1.86 o 
   5   4   7       12.40       11.98      3.73 o 
   6   4   7       12.41        9.37      2.26 o 
   7   4   7       48.28       49.64      4.68 o 
   8   4   7       16.92       22.66      3.07 o 
   9   4   7        8.72        4.54      2.70 o 
  10   4   7       12.13       13.97      2.48 o 
  11   4   7       26.87       28.33      4.09 o 
  12   4   7        6.95       10.12      4.03 o 
 -13   5   7        0.68        6.75      2.77 o 
 -12   5   7       14.52        8.58      6.08 o 
 -11   5   7        1.42        2.96      3.22 o 
 -10   5   7       79.21       65.70      6.56 o 
  -9   5   7        6.49        4.90      2.87 o 
  -8   5   7        0.09        2.86      2.39 o 
  -7   5   7      374.15      398.66      9.19 o 
  -6   5   7       95.11       98.89      4.99 o 
  -5   5   7      115.83      118.63      4.18 o 
  -4   5   7        0.99        2.19      1.94 o 
  -3   5   7      324.32      344.79      5.50 o 
  -2   5   7        8.06        6.23      1.51 o 
  -1   5   7      174.68      173.22      3.17 o 
   0   5   7        4.39        6.15      1.26 o 
   1   5   7      110.82      133.16      4.60 o 
   2   5   7       19.97       19.70      2.32 o 
   3   5   7       68.23       63.12      2.17 o 
   4   5   7       41.64       40.17      3.62 o 
   5   5   7       65.44       62.82      5.43 o 
   6   5   7       29.06       36.58      4.96 o 
   7   5   7       53.24       57.56      5.40 o 
   8   5   7        8.59        6.61      3.08 o 
   9   5   7      112.19      101.61     11.19 o 
  10   5   7        9.81        6.99      3.65 o 
  11   5   7       28.61       19.90      4.61 o 
 -12   6   7        0.27        5.39      3.79 o 
 -11   6   7        4.38        4.14      3.47 o 
 -10   6   7       40.59       29.38      4.50 o 
  -9   6   7       74.18       80.96      7.56 o 
  -8   6   7        0.65        1.26      1.77 o 
  -7   6   7      247.52      246.28      9.31 o 
  -6   6   7        0.57        2.97      2.50 o 
  -5   6   7       29.50       28.10      3.07 o 
  -4   6   7      187.19      200.65      5.96 o 
  -3   6   7        8.57        6.92      1.87 o 
  -2   6   7        3.29        5.93      1.56 o 
  -1   6   7      109.02      110.09      5.19 o 
   0   6   7      111.56      113.70      2.50 o 
   1   6   7        2.95        1.41      1.84 o 
   2   6   7        2.49        1.11      1.02 o 
   3   6   7      152.34      141.00      6.33 o 
   4   6   7       34.94       34.95      4.21 o 
   5   6   7       22.66       32.99      5.45 o 
   6   6   7        2.13        2.89      3.11 o 
   7   6   7        5.54        5.27      2.73 o 
   8   6   7       28.85       39.01      8.30 o 
   9   6   7        6.63        9.36      3.36 o 
  10   6   7       20.85       25.29      4.75 o 
  11   6   7       35.79       38.35      5.07 o 
 -11   7   7        9.54        8.37      4.66 o 
 -10   7   7        7.25        7.11      2.37 o 
  -9   7   7       70.18       52.41      7.35 o 
  -8   7   7       13.28       13.34      3.86 o 
  -7   7   7        0.54        0.04      2.48 o 
  -6   7   7        5.16        9.72      1.88 o 
  -5   7   7      125.25      129.58      8.72 o 
  -4   7   7        1.44        4.41      1.49 o 
  -3   7   7      125.14      126.48      5.75 o 
  -2   7   7        5.27        6.15      1.71 o 
  -1   7   7        1.04        0.23      1.44 o 
   0   7   7       20.94       26.63      3.18 o 
   1   7   7       32.15       41.70      5.51 o 
   2   7   7        0.02        2.22      2.65 o 
   3   7   7       23.02       24.03      2.93 o 
   4   7   7        5.27        2.90      3.02 o 
   5   7   7        0.12        5.07      2.59 o 
   6   7   7       19.03       20.27      4.18 o 
   7   7   7       32.57       48.22      6.32 o 
   8   7   7       12.74        6.55      3.45 o 
   9   7   7       21.72       20.55      6.11 o 
  -9   8   7       16.50        9.53      3.41 o 
  -8   8   7        7.76        4.35      5.43 o 
  -7   8   7        4.44        4.04      4.38 o 
  -6   8   7       22.86       21.08      3.18 o 
  -5   8   7       20.57       20.89      3.98 o 
  -4   8   7       58.74       55.93      4.59 o 
  -3   8   7        7.03        7.15      2.02 o 
  -2   8   7        0.78        0.92      1.35 o 
  -1   8   7       66.53       63.38      5.93 o 
   0   8   7       66.42       65.41      5.12 o 
   1   8   7       32.40       32.37      3.56 o 
   2   8   7        2.47        3.60      1.92 o 
   3   8   7       13.93       12.38      2.89 o 
   4   8   7       42.01       38.43      6.28 o 
   5   8   7        1.31        8.77      3.15 o 
   6   8   7        1.26        4.27      2.62 o 
   7   8   7       33.96       29.76      5.18 o 
   8   8   7        1.37        2.40      4.00 o 
  -7   9   7        2.78        6.21      2.33 o 
  -6   9   7       17.72       19.61      5.41 o 
  -5   9   7       29.51       22.78      4.56 o 
  -4   9   7        0.02        4.34      2.61 o 
  -3   9   7        1.61        7.61      2.73 o 
  -2   9   7       11.74        5.93      3.56 o 
  -1   9   7       60.61       56.11      5.01 o 
   0   9   7       15.68       15.86      2.77 o 
   1   9   7        6.47        5.66      3.11 o 
   2   9   7        0.14        2.71      3.11 o 
   3   9   7        3.97        6.58      2.65 o 
   4   9   7       10.41        7.20      4.59 o 
   5   9   7        3.21        3.80      2.07 o 
   6   9   7        0.02        4.64      4.17 o 
  -4  10   7        0.84        1.34      2.82 o 
  -3  10   7        3.37        1.01      2.73 o 
  -2  10   7       11.94       15.04      3.05 o 
  -1  10   7        6.71        8.91      2.70 o 
   0  10   7        3.31        3.45      2.71 o 
   1  10   7        2.93        2.63      3.77 o 
   2  10   7        2.04        3.16      3.79 o 
   3  10   7        3.36        6.34      3.47 o 
 -14   0   8        1.48        0.24      4.60 o 
 -13   0   8        6.48       10.95      3.15 o 
 -12   0   8       63.52       52.13      7.54 o 
 -11   0   8      402.27      428.63     20.88 o 
 -10   0   8      581.82      629.30     20.60 o 
  -9   0   8        7.68       11.83      3.61 o 
  -8   0   8      287.06      275.60      8.82 o 
  -7   0   8     1335.16     1345.63     28.94 o 
  -6   0   8     1375.62     1339.07     25.44 o 
  -5   0   8     4394.20     4419.58     56.78 o 
  -4   0   8      132.67      134.15      4.27 o 
  -3   0   8       79.07       84.52      1.49 o 
  -2   0   8       44.39       46.60      1.30 o 
  -1   0   8      418.59      421.47      3.02 o 
   0   0   8       26.78       29.61      3.01 o 
   1   0   8      102.17      118.51      3.69 o 
   2   0   8       21.80       24.51      2.64 o 
   3   0   8    14300.23    14986.76     70.33 o 
   4   0   8      424.83      444.91     17.92 o 
   5   0   8     1380.65     1419.88     29.18 o 
   6   0   8       51.65       50.58      6.97 o 
   7   0   8      259.60      247.57     13.46 o 
   8   0   8      395.61      393.89     12.94 o 
   9   0   8      414.28      412.94     18.65 o 
  10   0   8      238.82      252.87      8.24 o 
  11   0   8       15.92       16.43      3.46 o 
  12   0   8       19.69       19.63      4.57 o 
  13   0   8       90.97       85.59     16.53 o 
 -14   1   8       28.32       23.77      4.75 o 
 -13   1   8       14.69        9.39      2.84 o 
 -12   1   8      114.62      112.31      7.54 o 
 -11   1   8      176.26      184.65      7.32 o 
 -10   1   8       16.90       20.77      3.36 o 
  -9   1   8      305.03      290.72     13.47 o 
  -8   1   8       54.35       54.58      4.84 o 
  -7   1   8      219.74      231.67      5.28 o 
  -6   1   8     2856.08     3078.04     27.87 o 
  -5   1   8     4436.75     4556.51     28.62 o 
  -4   1   8     1495.73     1607.15     11.20 o 
  -3   1   8       85.85       77.25      2.13 o 
  -2   1   8      414.38      425.26      2.93 o 
  -1   1   8      111.29      115.15      2.50 o 
   0   1   8        0.16       -0.65      0.93 o 
   1   1   8       33.23       33.55      2.29 o 
   2   1   8      139.39      135.45      3.45 o 
   3   1   8      116.14      133.13      3.40 o 
   4   1   8      206.59      202.31      4.57 o 
   5   1   8     1403.14     1442.17     18.09 o 
   6   1   8        0.70        0.94      2.24 o 
   7   1   8      118.78      124.36      4.31 o 
   8   1   8      148.83      150.46      6.53 o 
   9   1   8      863.46      880.74     16.79 o 
  10   1   8      162.91      171.84      6.47 o 
  11   1   8       22.53       31.03      3.86 o 
  12   1   8       11.55       10.78      3.43 o 
  13   1   8       10.02       11.37      3.57 o 
 -14   2   8        0.74        4.41      3.22 o 
 -13   2   8        2.12        4.13      2.41 o 
 -12   2   8        1.06        8.54      2.61 o 
 -11   2   8       48.56       55.15      4.70 o 
 -10   2   8        7.93        8.12      2.42 o 
  -9   2   8       11.23       17.00      3.56 o 
  -8   2   8      459.38      453.93     10.23 o 
  -7   2   8       95.79      103.28      7.04 o 
  -6   2   8     1874.81     1951.10     23.81 o 
  -5   2   8      653.79      681.34     12.58 o 
  -4   2   8     3077.36     3346.86     36.32 o 
  -3   2   8        3.81        5.80      1.51 o 
  -2   2   8      265.88      260.32      6.23 o 
  -1   2   8       29.29       25.22      1.27 o 
   0   2   8       12.56       12.17      1.78 o 
   1   2   8       42.97       45.11      2.75 o 
   2   2   8      562.19      606.75      6.33 o 
   3   2   8      216.93      236.89      4.49 o 
   4   2   8      121.40      111.05      3.98 o 
   5   2   8      359.77      346.52      4.61 o 
   6   2   8      547.97      539.67      8.40 o 
   7   2   8       16.34       20.98      3.16 o 
   8   2   8       31.96       31.50      6.16 o 
   9   2   8       65.02       79.18      5.85 o 
  10   2   8       35.41       36.99      4.20 o 
  11   2   8       25.05       18.07      3.65 o 
  12   2   8        0.04        6.69      3.17 o 
  13   2   8        1.39        4.04      3.24 o 
 -14   3   8        7.45        4.67      3.25 o 
 -13   3   8       26.30       24.39      4.05 o 
 -12   3   8        0.45        7.83      3.84 o 
 -11   3   8        0.14        4.13      1.86 o 
 -10   3   8        2.62        0.86      2.52 o 
  -9   3   8       10.58       12.37      2.86 o 
  -8   3   8      299.89      279.26      6.53 o 
  -7   3   8       70.42       61.51      4.94 o 
  -6   3   8      255.84      239.52      5.19 o 
  -5   3   8      272.18      245.96      5.08 o 
  -4   3   8     2196.58     2333.17     20.44 o 
  -3   3   8       95.18       90.37      3.30 o 
  -2   3   8     1523.68     1588.09     14.46 o 
  -1   3   8       12.00       22.85      2.80 o 
   0   3   8      129.59      157.89      3.39 o 
   1   3   8      138.95      169.65      3.42 o 
   2   3   8      162.26      178.93      2.90 o 
   3   3   8      233.88      253.74      3.37 o 
   4   3   8       36.32       38.95      3.29 o 
   5   3   8      158.24      159.48      6.17 o 
   6   3   8      102.56      104.44      3.52 o 
   7   3   8        6.00        3.73      2.11 o 
   8   3   8     1143.83     1197.31     23.02 o 
   9   3   8        6.38        5.92      2.34 o 
  10   3   8        7.19        8.30      2.49 o 
  11   3   8       20.63       23.47      4.09 o 
  12   3   8        4.22        8.59      3.07 o 
 -13   4   8       53.38       53.60      7.71 o 
 -12   4   8       20.40        9.00      2.51 o 
 -11   4   8      119.33      105.80     11.26 o 
 -10   4   8       56.10       51.37      4.27 o 
  -9   4   8       26.56       26.25      3.00 o 
  -8   4   8        5.10        9.12      2.02 o 
  -7   4   8      126.41      120.10      7.43 o 
  -6   4   8      187.51      183.92      6.28 o 
  -5   4   8      234.82      267.75      6.13 o 
  -4   4   8      328.22      340.74      5.89 o 
  -3   4   8       80.83       76.08      4.33 o 
  -2   4   8     1761.80     2035.29     22.69 o 
  -1   4   8       18.15       16.35      1.78 o 
   0   4   8      254.15      244.07      3.75 o 
   1   4   8        8.79       13.14      1.69 o 
   2   4   8       79.86       83.61      2.39 o 
   3   4   8       73.55       68.88      2.40 o 
   4   4   8       14.03       16.63      2.18 o 
   5   4   8       66.00       60.05      2.51 o 
   6   4   8      240.88      237.42      7.03 o 
   7   4   8      246.78      253.74      7.62 o 
   8   4   8       62.21       71.02      5.70 o 
   9   4   8      228.52      237.33      7.65 o 
  10   4   8        0.07       -1.28      3.82 o 
  11   4   8        0.77        4.53      2.90 o 
  12   4   8       11.58       10.59      3.71 o 
 -12   5   8        0.47        1.46      4.08 o 
 -11   5   8       25.58       18.54      3.62 o 
 -10   5   8      103.98       95.04      7.27 o 
  -9   5   8        2.31        0.59      1.90 o 
  -8   5   8       33.21       27.08      2.89 o 
  -7   5   8      146.10      147.99      6.36 o 
  -6   5   8      109.81      105.28      7.58 o 
  -5   5   8       43.96       52.54      4.99 o 
  -4   5   8      327.89      363.16      5.14 o 
  -3   5   8       58.17       50.31      4.56 o 
  -2   5   8        1.66        6.67      1.83 o 
  -1   5   8      241.30      277.78      5.37 o 
   0   5   8        0.32        3.07      2.07 o 
   1   5   8       60.54       72.08      3.15 o 
   2   5   8        2.93        2.53      1.39 o 
   3   5   8       12.46       13.62      1.61 o 
   4   5   8      122.14      120.54      3.56 o 
   5   5   8        5.08        6.12      2.80 o 
   6   5   8       28.43       38.72      4.79 o 
   7   5   8       56.24       55.43      4.72 o 
   8   5   8       47.24       44.26      6.07 o 
   9   5   8       16.34       20.39      4.32 o 
  10   5   8        0.88        2.21      3.40 o 
  11   5   8        0.06        1.53      3.23 o 
 -12   6   8        7.00       11.19      2.81 o 
 -11   6   8       66.49       57.73      9.28 o 
 -10   6   8        2.90        1.34      4.56 o 
  -9   6   8       32.83       40.04      4.81 o 
  -8   6   8       36.15       39.94      5.14 o 
  -7   6   8       61.04       67.59      5.36 o 
  -6   6   8       16.21       20.78      2.66 o 
  -5   6   8       67.34       76.55      6.97 o 
  -4   6   8        1.87        5.09      1.77 o 
  -3   6   8        0.00        2.59      1.86 o 
  -2   6   8       11.57       14.47      2.18 o 
  -1   6   8       36.37       45.01      3.72 o 
   0   6   8        3.11        2.81      1.27 o 
   1   6   8       30.21       22.00      2.17 o 
   2   6   8       30.71       26.24      2.05 o 
   3   6   8       37.31       40.16      3.29 o 
   4   6   8        6.59        4.48      1.71 o 
   5   6   8        0.98        1.79      4.45 o 
   6   6   8      110.56      115.70      7.78 o 
   7   6   8       75.01       77.22      6.65 o 
   8   6   8      119.30      120.37     11.06 o 
   9   6   8        0.25        9.22      2.73 o 
  10   6   8        4.79       11.64      2.92 o 
 -10   7   8        2.53        5.41      3.08 o 
  -9   7   8        3.00        0.79      2.98 o 
  -8   7   8       24.83       21.08      3.26 o 
  -7   7   8       94.86       97.34      6.80 o 
  -6   7   8       38.01       46.85      4.39 o 
  -5   7   8        7.83        8.51      1.98 o 
  -4   7   8        9.19       14.56      1.80 o 
  -3   7   8       33.14       33.79      3.13 o 
  -2   7   8       12.83       10.38      1.87 o 
  -1   7   8        4.69        5.33      1.56 o 
   0   7   8        0.04        5.70      1.72 o 
   1   7   8        0.02        2.09      2.07 o 
   2   7   8        3.72        1.21      2.31 o 
   3   7   8        0.36       -2.32      2.32 o 
   4   7   8       96.72       87.43      8.07 o 
   5   7   8      154.49      144.19      7.44 o 
   6   7   8        5.69        4.59      4.85 o 
   7   7   8       21.37       14.49      3.61 o 
   8   7   8       28.23       24.17      5.06 o 
   9   7   8        8.70       10.65      3.01 o 
  -9   8   8        0.06        0.27      3.13 o 
  -8   8   8       62.75       58.78      6.34 o 
  -7   8   8       49.31       60.63      7.15 o 
  -6   8   8        4.92        3.96      2.47 o 
  -5   8   8       42.02       37.18      4.82 o 
  -4   8   8        7.51        4.12      2.46 o 
  -3   8   8       11.84       10.58      2.13 o 
  -2   8   8        0.29        1.53      2.74 o 
  -1   8   8        0.05        4.30      1.43 o 
   0   8   8        0.13        1.17      1.61 o 
   1   8   8        5.48        4.13      3.43 o 
   2   8   8        9.73       13.14      4.18 o 
   3   8   8       52.75       45.78      5.76 o 
   4   8   8       21.95       25.53      3.96 o 
   5   8   8       20.55       15.79      4.90 o 
   6   8   8        0.18        9.31      2.69 o 
   7   8   8        0.16        0.66      3.09 o 
   8   8   8        5.50       10.71      2.71 o 
  -7   9   8        2.82        5.02      2.74 o 
  -6   9   8        3.44        3.41      2.14 o 
  -5   9   8        5.83        2.98      2.18 o 
  -4   9   8       14.98       18.68      3.42 o 
  -3   9   8       22.03       20.09      3.23 o 
  -2   9   8        8.67        5.40      2.34 o 
  -1   9   8        7.20        8.56      4.19 o 
   0   9   8       20.41       24.23      3.11 o 
   1   9   8        4.49        7.08      3.56 o 
   2   9   8        1.01        1.96      2.71 o 
   3   9   8        0.30        7.20      2.83 o 
   4   9   8        9.22        5.92      3.30 o 
   5   9   8        6.61        7.69      2.64 o 
   6   9   8       10.60        9.37      3.48 o 
  -4  10   8       28.10       23.44      3.62 o 
  -3  10   8       12.59       14.82      2.76 o 
  -2  10   8       15.23       10.38      2.75 o 
  -1  10   8       80.26       70.24      5.58 o 
   0  10   8        0.21       -1.42      3.58 o 
   1  10   8        3.59        9.40      3.43 o 
   2  10   8        0.00       -1.77      3.61 o 
 -14   1   9       11.47       14.26      3.08 o 
 -13   1   9        7.11        5.75      2.30 o 
 -12   1   9        0.08        2.12      2.21 o 
 -11   1   9      108.09      100.38      6.25 o 
 -10   1   9        0.49        2.19      2.62 o 
  -9   1   9       81.44       67.19      6.26 o 
  -8   1   9       59.21       48.16      4.47 o 
  -7   1   9       41.67       37.85      3.56 o 
  -6   1   9      245.94      262.32      6.37 o 
  -5   1   9      956.88     1006.51     20.12 o 
  -4   1   9      349.88      356.34      6.64 o 
  -3   1   9       57.50       47.19      3.24 o 
  -2   1   9       53.11       48.52      2.27 o 
  -1   1   9       21.77       23.29      1.33 o 
   0   1   9       17.88       19.07      1.95 o 
   1   1   9     1425.84     1576.70     12.44 o 
   2   1   9      239.57      269.96      4.69 o 
   3   1   9     1117.26     1225.08      9.14 o 
   4   1   9      347.08      381.99      6.67 o 
   5   1   9      160.26      168.24      4.01 o 
   6   1   9       55.58       61.54      4.52 o 
   7   1   9      197.70      179.33      6.25 o 
   8   1   9      624.54      640.52     10.36 o 
   9   1   9        6.17        5.71      2.48 o 
  10   1   9        1.53       -0.02      2.57 o 
  11   1   9       21.30       18.74      3.09 o 
  12   1   9        2.56        4.09      3.99 o 
 -14   2   9        1.04        0.79      3.10 o 
 -13   2   9       11.82       12.95      3.39 o 
 -12   2   9      446.03      460.77     15.12 o 
 -11   2   9       37.21       34.47      3.51 o 
 -10   2   9      133.97      138.95      6.66 o 
  -9   2   9      105.02      106.05      6.14 o 
  -8   2   9       61.69       56.23      3.84 o 
  -7   2   9        2.99        5.16      2.00 o 
  -6   2   9      119.71      114.20      4.03 o 
  -5   2   9      109.82      128.80      2.80 o 
  -4   2   9        0.65        1.45      2.85 o 
  -3   2   9      181.63      228.35      4.09 o 
  -2   2   9       27.28       33.00      3.51 o 
  -1   2   9      236.32      242.58      3.10 o 
   0   2   9      118.18      130.03      3.06 o 
   1   2   9     1574.60     1750.29     15.25 o 
   2   2   9     1167.00     1264.49     11.52 o 
   3   2   9      133.63      132.63      4.41 o 
   4   2   9      112.98      114.76      3.16 o 
   5   2   9        3.58        3.14      1.41 o 
   6   2   9       81.53       78.77      4.17 o 
   7   2   9      234.01      213.80      6.65 o 
   8   2   9      618.42      616.22     11.24 o 
   9   2   9        3.16       -1.28      3.41 o 
  10   2   9       59.24       57.45      4.85 o 
  11   2   9      100.57      115.45      7.80 o 
  12   2   9       18.81       19.82      3.62 o 
 -13   3   9        7.16        7.69      3.33 o 
 -12   3   9       25.71       16.92      2.83 o 
 -11   3   9       12.68       10.62      3.57 o 
 -10   3   9        3.26        3.71      2.07 o 
  -9   3   9      136.14      132.82      5.61 o 
  -8   3   9      711.03      727.41      9.37 o 
  -7   3   9       14.44       19.44      2.65 o 
  -6   3   9     1321.95     1479.28     15.75 o 
  -5   3   9       19.27       22.26      2.01 o 
  -4   3   9       15.53       14.56      1.58 o 
  -3   3   9      441.55      513.08     13.80 o 
  -2   3   9       16.49       20.17      3.32 o 
  -1   3   9       46.18       46.95      2.12 o 
   0   3   9       50.04       46.06      2.74 o 
   1   3   9      353.04      362.91      7.33 o 
   2   3   9      783.31      803.07     11.81 o 
   3   3   9       27.24       23.99      2.45 o 
   4   3   9      266.81      276.43      4.88 o 
   5   3   9        4.00        5.02      1.54 o 
   6   3   9      174.53      168.84      6.60 o 
   7   3   9        3.96        4.70      2.30 o 
   8   3   9      155.61      152.62      9.79 o 
   9   3   9       11.76        8.07      2.92 o 
  10   3   9        0.61        4.24      4.16 o 
  11   3   9        1.29        4.42      2.58 o 
  12   3   9       11.84       10.36      2.32 o 
 -13   4   9       41.14       43.35      5.03 o 
 -12   4   9       58.27       59.12      5.62 o 
 -11   4   9       98.94      113.28     10.04 o 
 -10   4   9      128.11      121.85      7.32 o 
  -9   4   9       64.56       64.96      4.79 o 
  -8   4   9       53.24       55.64      4.75 o 
  -7   4   9      260.97      272.01      5.06 o 
  -6   4   9      130.10      136.03      5.68 o 
  -5   4   9        0.10        2.84      1.96 o 
  -4   4   9        0.70       -1.40      1.40 o 
  -3   4   9        0.00       -1.43      1.43 o 
  -2   4   9       61.06       57.60      3.03 o 
  -1   4   9        9.31       14.64      1.59 o 
   0   4   9       84.65       90.82      3.22 o 
   1   4   9       25.38       27.57      3.29 o 
   2   4   9      100.33      119.72      3.18 o 
   3   4   9      111.35      110.89      2.72 o 
   4   4   9      221.78      227.00      3.82 o 
   5   4   9        5.51        6.72      2.67 o 
   6   4   9      108.40      112.26      8.61 o 
   7   4   9       49.35       54.29      5.08 o 
   8   4   9      120.86      102.74      9.70 o 
   9   4   9      140.71      150.85      6.80 o 
  10   4   9       27.75       32.17      4.19 o 
  11   4   9       24.06       26.38      3.98 o 
 -12   5   9       32.01       36.08      5.84 o 
 -11   5   9       34.46       31.38      4.26 o 
 -10   5   9       52.90       51.85      5.39 o 
  -9   5   9       68.92       63.72      5.70 o 
  -8   5   9        1.55       -0.27      2.10 o 
  -7   5   9       31.82       33.26      6.23 o 
  -6   5   9        2.67        3.24      2.71 o 
  -5   5   9        0.02        0.44      2.02 o 
  -4   5   9       54.36       53.94      5.06 o 
  -3   5   9       89.12       80.42      2.91 o 
  -2   5   9      210.42      238.32      4.61 o 
  -1   5   9        2.07        4.58      1.36 o 
   0   5   9       24.41       30.97      2.66 o 
   1   5   9        0.89        2.12      1.69 o 
   2   5   9      121.92      114.77      2.25 o 
   3   5   9       24.94       24.19      2.22 o 
   4   5   9       73.35       78.91      3.07 o 
   5   5   9       10.60        5.31      2.19 o 
   6   5   9       13.06        9.64      3.60 o 
   7   5   9      125.17      120.43      9.04 o 
   8   5   9       60.27       57.67      6.05 o 
   9   5   9        8.73       15.04      4.50 o 
  10   5   9       21.24       21.31      5.98 o 
  11   5   9        3.36       -1.17      3.32 o 
 -11   6   9        8.96       14.14      3.00 o 
 -10   6   9        0.17        2.65      3.22 o 
  -9   6   9        0.08        7.37      4.59 o 
  -8   6   9       60.47       63.48      5.66 o 
  -7   6   9       89.49       88.88      7.77 o 
  -6   6   9       47.09       47.34      3.97 o 
  -5   6   9       35.52       38.73      3.54 o 
  -4   6   9       11.55       14.81      2.38 o 
  -3   6   9       40.16       51.27      4.32 o 
  -2   6   9        2.36        2.68      1.51 o 
  -1   6   9       51.13       50.40      3.25 o 
   0   6   9        2.02        2.21      2.25 o 
   1   6   9        4.51        6.46      2.08 o 
   2   6   9       32.15       33.95      3.52 o 
   3   6   9        7.49       10.03      2.39 o 
   4   6   9       32.43       38.71      4.95 o 
   5   6   9        5.08        9.44      6.45 o 
   6   6   9        2.09        4.92      3.92 o 
   7   6   9       14.84       15.98      3.86 o 
   8   6   9       23.55       22.80      4.16 o 
   9   6   9        5.83        3.53      4.25 o 
  10   6   9       17.16       18.35      3.48 o 
 -10   7   9       20.42       19.45      3.58 o 
  -9   7   9       21.95       32.50      4.18 o 
  -8   7   9        1.84        3.21      2.08 o 
  -7   7   9       11.55       11.77      4.24 o 
  -6   7   9        0.22        1.95      2.59 o 
  -5   7   9        1.23        2.06      1.55 o 
  -4   7   9        4.54        2.87      2.11 o 
  -3   7   9        1.61        0.45      1.76 o 
  -2   7   9       14.14       12.19      2.11 o 
  -1   7   9        2.72        2.80      1.98 o 
   0   7   9        1.50        2.01      2.22 o 
   1   7   9        0.01        2.86      1.76 o 
   2   7   9        0.97        6.05      2.56 o 
   3   7   9       46.32       58.09      6.95 o 
   4   7   9        3.02        0.77      3.67 o 
   5   7   9      115.79      137.49     11.93 o 
   6   7   9        2.03        2.98      4.14 o 
   7   7   9        0.17        5.73      4.12 o 
   8   7   9        3.98        3.93      3.48 o 
   9   7   9        0.97        5.82      4.29 o 
  -9   8   9        0.74        5.91      4.16 o 
  -8   8   9        8.21        4.72      2.53 o 
  -7   8   9        1.46        1.04      4.28 o 
  -6   8   9       27.02       21.97      2.62 o 
  -5   8   9        9.42       11.96      2.18 o 
  -4   8   9       48.81       48.27      5.46 o 
  -3   8   9        0.19        4.57      3.10 o 
  -2   8   9       51.81       45.46      5.02 o 
  -1   8   9        4.47        3.60      2.20 o 
   0   8   9        9.98        7.57      2.11 o 
   1   8   9       13.11       15.12      2.81 o 
   2   8   9        8.69       10.05      3.03 o 
   3   8   9        0.40        5.45      5.58 o 
   4   8   9        2.12        6.29      3.54 o 
   5   8   9        6.75        9.92      2.15 o 
   6   8   9        9.08        4.55      2.60 o 
   7   8   9        5.79        7.17      3.25 o 
  -7   9   9        0.87        5.70      3.10 o 
  -6   9   9        0.14        1.37      1.88 o 
  -5   9   9       14.19       15.09      2.97 o 
  -4   9   9        0.76        2.33      3.02 o 
  -3   9   9       52.73       51.03      6.64 o 
  -2   9   9        6.97        8.43      2.37 o 
  -1   9   9        6.54        5.82      3.10 o 
   0   9   9        0.01        4.99      3.23 o 
   1   9   9        0.43       -1.24      4.37 o 
   2   9   9        0.13        2.78      2.21 o 
   3   9   9        3.72        4.97      1.79 o 
   4   9   9       12.07       12.19      3.38 o 
   5   9   9        2.03        1.34      2.55 o 
  -3  10   9        5.14        4.70      3.59 o 
  -2  10   9       11.48       13.24      3.01 o 
  -1  10   9        2.90       10.67      2.93 o 
   0  10   9        4.66        6.67      3.73 o 
   1  10   9       17.51       13.19      3.27 o 
 -14   0  10       59.48       54.69      6.63 o 
 -13   0  10      199.36      154.15     21.31 o 
 -12   0  10        8.96        8.24      2.73 o 
 -11   0  10      142.54      114.67     13.69 o 
 -10   0  10      164.72      150.48     17.55 o 
  -9   0  10       17.91       29.80      8.48 o 
  -8   0  10       21.78       12.88      4.11 o 
  -7   0  10      983.50     1091.46     17.96 o 
  -6   0  10      380.12      428.52      8.17 o 
  -5   0  10      600.12      677.60     19.45 o 
  -4   0  10       34.48       54.02      2.37 o 
  -3   0  10       11.92        8.10      1.81 o 
  -2   0  10      797.70      799.76     17.74 o 
  -1   0  10       77.09       82.35      4.89 o 
   0   0  10     5800.37     6426.86     41.20 o 
   1   0  10        0.06        2.96      2.03 o 
   2   0  10      211.67      249.56      9.38 o 
   3   0  10      682.38      682.30     13.58 o 
   4   0  10      292.26      309.16      9.08 o 
   5   0  10       16.32       15.56      2.87 o 
   6   0  10      893.83      860.51     12.52 o 
   7   0  10     1123.04     1125.30     22.73 o 
   8   0  10      273.17      278.66     16.09 o 
   9   0  10       98.52       76.56      9.63 o 
  10   0  10      737.36      888.80     10.59 o 
  11   0  10        2.98        1.96      4.32 o 
  12   0  10       51.30       45.40      9.88 o 
 -14   1  10       20.55       17.02      3.63 o 
 -13   1  10        5.72        7.52      2.85 o 
 -12   1  10       16.55       18.37      2.93 o 
 -11   1  10       17.73       13.63      2.98 o 
 -10   1  10      103.85       96.20      8.23 o 
  -9   1  10     1305.87     1423.21      9.60 o 
  -8   1  10     1280.30     1363.78     16.25 o 
  -7   1  10      164.77      188.85      4.21 o 
  -6   1  10        9.26       10.86      1.79 o 
  -5   1  10       83.59      100.49      3.22 o 
  -4   1  10        7.27        5.77      1.27 o 
  -3   1  10        5.70        5.74      1.10 o 
  -2   1  10       31.89       28.93      3.69 o 
  -1   1  10       42.79       39.23      1.27 o 
   0   1  10     6403.23     7028.59     45.73 o 
   1   1  10      902.19     1037.16     12.22 o 
   2   1  10     4757.12     5275.10     61.47 o 
   3   1  10     1283.09     1355.73     11.70 o 
   4   1  10       71.13       79.50      5.33 o 
   5   1  10       18.72       21.00      2.18 o 
   6   1  10       89.82       84.73      4.78 o 
   7   1  10       33.71       36.91      3.32 o 
   8   1  10      237.49      234.40      6.28 o 
   9   1  10       11.75       10.56      2.26 o 
  10   1  10      407.99      400.21      8.48 o 
  11   1  10       52.49       45.06      5.31 o 
  12   1  10        5.66        5.73      3.60 o 
 -14   2  10       35.95       38.90      4.92 o 
 -13   2  10        0.28        2.79      2.41 o 
 -12   2  10      181.59      204.49     12.09 o 
 -11   2  10       63.10       63.49      4.73 o 
 -10   2  10       19.98       21.27      2.67 o 
  -9   2  10        0.00        6.89      2.41 o 
  -8   2  10       90.58      102.59      5.82 o 
  -7   2  10       30.88       33.59      3.13 o 
  -6   2  10       20.70       17.61      1.96 o 
  -5   2  10       13.28       10.52      1.93 o 
  -4   2  10       46.39       40.86      4.05 o 
  -3   2  10        0.03        1.76      1.94 o 
  -2   2  10       91.15       95.25      3.43 o 
  -1   2  10      789.59      838.65      9.21 o 
   0   2  10       34.31       37.96      2.48 o 
   1   2  10      200.03      189.67      4.31 o 
   2   2  10      114.82      106.74      4.10 o 
   3   2  10      111.41      112.29      3.22 o 
   4   2  10      245.63      267.76      6.46 o 
   5   2  10        3.77        5.57      2.37 o 
   6   2  10       65.45       68.70      5.52 o 
   7   2  10      725.32      727.31      6.91 o 
   8   2  10       70.65       62.84      4.83 o 
   9   2  10      111.10      118.68     10.26 o 
  10   2  10      200.08      213.91     13.47 o 
  11   2  10        7.14        4.46      2.69 o 
  12   2  10        0.05        4.55      2.38 o 
 -13   3  10        0.29        3.20      2.60 o 
 -12   3  10      146.68      153.66      9.50 o 
 -11   3  10       11.10       13.09      2.12 o 
 -10   3  10       74.74       74.10      5.16 o 
  -9   3  10      211.58      218.55      7.91 o 
  -8   3  10      361.51      367.39      5.62 o 
  -7   3  10      153.03      160.34      5.13 o 
  -6   3  10       74.84       79.28      4.41 o 
  -5   3  10      541.61      586.22     10.11 o 
  -4   3  10      233.80      254.04     19.10 o 
  -3   3  10      112.28      111.70      4.50 o 
  -2   3  10        9.35       10.73      1.47 o 
  -1   3  10       51.34       46.46      3.08 o 
   0   3  10        4.34        1.85      1.06 o 
   1   3  10       72.90       60.64      3.59 o 
   2   3  10      539.95      540.72      8.18 o 
   3   3  10       30.77       28.20      2.94 o 
   4   3  10       40.58       40.61      3.19 o 
   5   3  10      491.52      485.38      5.79 o 
   6   3  10        0.04        2.24      2.02 o 
   7   3  10      282.89      283.71      6.27 o 
   8   3  10       38.80       40.81      4.42 o 
   9   3  10       14.72       12.78      3.30 o 
  10   3  10        5.97        3.16      2.71 o 
  11   3  10        8.06       11.03      2.61 o 
  12   3  10        1.22        4.08      2.01 o 
 -13   4  10       11.82       10.03      2.51 o 
 -12   4  10        5.32        5.38      2.71 o 
 -11   4  10        1.15        3.76      1.85 o 
 -10   4  10        9.94        7.14      2.25 o 
  -9   4  10      111.95      104.18      6.85 o 
  -8   4  10        8.22       10.55      2.09 o 
  -7   4  10       93.86       88.14      4.45 o 
  -6   4  10       43.22       45.05      4.08 o 
  -5   4  10        5.85        7.45      3.06 o 
  -4   4  10       29.76       28.25      2.60 o 
  -3   4  10        1.73        4.12      1.22 o 
  -2   4  10        6.04        5.42      1.90 o 
  -1   4  10       44.55       37.71      3.29 o 
   0   4  10        8.75        8.51      1.54 o 
   1   4  10       13.62       12.05      1.83 o 
   2   4  10      118.54      125.90      2.96 o 
   3   4  10      147.36      140.94      4.20 o 
   4   4  10       27.89       26.54      3.16 o 
   5   4  10      252.77      225.62      5.48 o 
   6   4  10      745.64      751.24     14.00 o 
   7   4  10       15.23       20.85      3.21 o 
   8   4  10      129.35      124.29      8.08 o 
   9   4  10      312.06      320.80     11.84 o 
  10   4  10        0.03        0.25      4.70 o 
  11   4  10       27.78       27.18      4.42 o 
 -12   5  10        9.24        6.88      5.42 o 
 -11   5  10        5.77        5.59      2.15 o 
 -10   5  10       10.98       10.99      2.58 o 
  -9   5  10        0.18        0.02      2.06 o 
  -8   5  10       26.77       26.22      2.68 o 
  -7   5  10      129.59      138.45      6.46 o 
  -6   5  10      135.28      136.11      5.90 o 
  -5   5  10       34.03       33.18      3.48 o 
  -4   5  10      129.25      137.19      4.17 o 
  -3   5  10       13.26       13.59      1.91 o 
  -2   5  10      189.30      203.84      3.43 o 
  -1   5  10      112.49      111.90      4.66 o 
   0   5  10       51.03       54.29      3.54 o 
   1   5  10       58.36       58.50      5.06 o 
   2   5  10       18.06       16.66      2.37 o 
   3   5  10        0.20        2.85      1.37 o 
   4   5  10       97.79      102.13      3.88 o 
   5   5  10        0.38        5.47      2.63 o 
   6   5  10      267.23      264.58      6.28 o 
   7   5  10       19.51       20.67      3.06 o 
   8   5  10        1.86        7.82      3.68 o 
   9   5  10       18.57       12.78      3.13 o 
  10   5  10        0.11        0.76      3.85 o 
 -11   6  10        0.16        7.23      2.47 o 
 -10   6  10        3.55        6.73      4.51 o 
  -9   6  10        0.00        3.69      4.38 o 
  -8   6  10       28.58       27.97      2.84 o 
  -7   6  10        0.48        1.48      2.04 o 
  -6   6  10       11.52       14.32      2.71 o 
  -5   6  10        3.35        4.35      1.43 o 
  -4   6  10        0.05        2.83      1.82 o 
  -3   6  10       16.87       18.66      2.51 o 
  -2   6  10       44.21       42.80      4.48 o 
  -1   6  10        0.10        3.01      2.50 o 
   0   6  10        0.50        6.43      1.98 o 
   1   6  10        0.00        4.22      2.06 o 
   2   6  10      140.44      138.56      5.48 o 
   3   6  10        1.11        6.86      1.77 o 
   4   6  10        4.28        5.14      2.86 o 
   5   6  10       64.44       60.56      6.75 o 
   6   6  10       36.68       37.90      5.06 o 
   7   6  10        6.87       11.91      3.58 o 
   8   6  10        3.81        7.72      4.94 o 
   9   6  10       30.79       28.79      4.22 o 
  10   6  10       11.11       14.95      3.31 o 
 -10   7  10        2.58        0.73      4.54 o 
  -9   7  10       62.74       73.91      9.03 o 
  -8   7  10       33.23       29.70      4.16 o 
  -7   7  10        0.27       -0.25      3.61 o 
  -6   7  10        4.91        7.06      2.99 o 
  -5   7  10        0.54        2.72      0.94 o 
  -4   7  10       16.81       12.89      2.06 o 
  -3   7  10        9.02        5.88      2.34 o 
  -2   7  10       20.99       17.26      2.08 o 
  -1   7  10       10.37        2.20      2.10 o 
   0   7  10       22.27       16.60      2.38 o 
   1   7  10       43.33       35.98      3.84 o 
   2   7  10       17.12       18.26      2.65 o 
   3   7  10        6.29        1.89      2.85 o 
   4   7  10       92.62       98.53      8.41 o 
   5   7  10        0.55        2.69      2.57 o 
   6   7  10        9.94        6.69      2.61 o 
   7   7  10       29.31       29.05      4.42 o 
   8   7  10        2.17        1.04      3.62 o 
  -9   8  10        0.00        4.05      4.16 o 
  -8   8  10       26.75       26.65      6.58 o 
  -7   8  10       36.50       25.49      9.77 o 
  -6   8  10        1.32        2.02      1.89 o 
  -5   8  10        2.18        2.49      2.04 o 
  -4   8  10        0.01        2.00      2.35 o 
  -3   8  10        0.84        1.53      2.21 o 
  -2   8  10        0.77        2.51      3.72 o 
  -1   8  10        1.23        4.69      2.48 o 
   0   8  10       32.14       30.36      3.05 o 
   1   8  10       20.15       17.95      2.91 o 
   2   8  10        1.48        2.73      3.35 o 
   3   8  10       37.33       33.62      4.57 o 
   4   8  10       13.32       12.36      3.25 o 
   5   8  10        2.76       10.23      2.96 o 
   6   8  10        0.09        3.60      3.35 o 
   7   8  10        5.84        4.32      3.59 o 
  -6   9  10        0.02        1.13      7.14 o 
  -5   9  10        0.90        9.63      3.47 o 
  -4   9  10       26.11       23.85      3.42 o 
  -3   9  10        6.35        4.88      2.45 o 
  -2   9  10       16.86       16.44      4.40 o 
  -1   9  10       10.51       11.28      4.26 o 
   0   9  10        9.02        7.85      3.78 o 
   1   9  10        4.85       -2.32      5.34 o 
   2   9  10       22.59       20.17      4.51 o 
   3   9  10        0.47        7.55      2.01 o 
   4   9  10        2.59        6.60      3.06 o 
   5   9  10        0.43        3.54      3.56 o 
  -2  10  10        3.62        1.24      3.94 o 
  -1  10  10        0.04        2.76      5.89 o 
   0  10  10        0.29        3.45      3.72 o 
 -14   1  11        4.96        9.58      2.77 o 
 -13   1  11       10.41       11.13      1.96 o 
 -12   1  11        5.92        7.12      2.46 o 
 -11   1  11        3.94        4.37      2.98 o 
 -10   1  11       33.23       30.16      2.98 o 
  -9   1  11       23.65       23.27      3.37 o 
  -8   1  11       59.07       68.63      5.36 o 
  -7   1  11      320.41      355.35      6.02 o 
  -6   1  11       11.38       11.41      1.53 o 
  -5   1  11        5.62        7.06      1.46 o 
  -4   1  11        0.37       -0.11      1.86 o 
  -3   1  11       16.40       20.06      2.59 o 
  -2   1  11      124.61      120.86      3.24 o 
  -1   1  11      610.78      677.73      7.18 o 
   0   1  11      622.59      619.73      8.60 o 
   1   1  11     1729.23     1847.05     13.84 o 
   2   1  11      219.42      224.26      4.68 o 
   3   1  11       58.12       63.29      3.25 o 
   4   1  11       60.16       62.82      4.93 o 
   5   1  11      106.09      100.35      4.55 o 
   6   1  11       19.84       25.54      2.70 o 
   7   1  11       97.91       94.24      6.47 o 
   8   1  11      181.19      182.82      7.82 o 
   9   1  11      142.43      150.52      5.07 o 
  10   1  11       24.06       24.89      3.02 o 
  11   1  11        2.54        5.64      3.65 o 
  12   1  11        1.30       12.66      2.77 o 
 -14   2  11        4.53        4.57      2.50 o 
 -13   2  11        0.31        4.99      1.58 o 
 -12   2  11       42.58       38.49      3.97 o 
 -11   2  11       57.16       52.05      4.82 o 
 -10   2  11        8.79       10.32      2.60 o 
  -9   2  11      205.77      205.61      5.34 o 
  -8   2  11        0.05        1.61      2.81 o 
  -7   2  11      105.55      120.72      4.97 o 
  -6   2  11      179.79      180.96      5.52 o 
  -5   2  11      181.32      215.23      7.58 o 
  -4   2  11       78.97       71.56      2.20 o 
  -3   2  11        8.94        9.86      2.07 o 
  -2   2  11       26.18       25.03      3.13 o 
  -1   2  11      150.11      164.59      2.12 o 
   0   2  11        0.00       -0.35      1.82 o 
   1   2  11        0.49        2.97      1.89 o 
   2   2  11      542.18      586.11      8.28 o 
   3   2  11      249.02      223.80      5.89 o 
   4   2  11        2.41        7.26      2.48 o 
   5   2  11     1486.65     1503.84     14.41 o 
   6   2  11       59.65       59.70      4.72 o 
   7   2  11      530.02      575.40     10.46 o 
   8   2  11      178.56      198.71      6.07 o 
   9   2  11       32.17       33.76      3.91 o 
  10   2  11        4.15        9.10      2.85 o 
  11   2  11       10.94       11.79      2.79 o 
  12   2  11       13.37        8.71      3.24 o 
 -13   3  11       31.01       22.36      3.43 o 
 -12   3  11       10.33        6.17      1.91 o 
 -11   3  11        1.40        5.94      3.27 o 
 -10   3  11       89.16       88.81      4.91 o 
  -9   3  11        3.20        2.83      4.03 o 
  -8   3  11       41.93       45.44      4.76 o 
  -7   3  11      134.33      140.32      5.24 o 
  -6   3  11        2.05        1.59      2.12 o 
  -5   3  11       30.81       29.73      3.40 o 
  -4   3  11       31.65       29.56      2.34 o 
  -3   3  11       10.39        5.12      1.89 o 
  -2   3  11      140.82      131.90      2.96 o 
  -1   3  11      673.57      736.60      9.91 o 
   0   3  11       46.67       39.96      3.97 o 
   1   3  11      335.88      355.41      6.09 o 
   2   3  11      250.43      267.82      5.44 o 
   3   3  11       82.25       78.80      6.83 o 
   4   3  11       71.38       68.39      4.73 o 
   5   3  11      140.16      144.60      4.76 o 
   6   3  11      247.99      256.72      4.26 o 
   7   3  11       30.24       37.99      3.54 o 
   8   3  11      582.01      606.22     15.48 o 
   9   3  11       66.95       66.18      5.45 o 
  10   3  11        0.29        9.05      2.96 o 
  11   3  11        3.01        7.47      2.85 o 
 -13   4  11       47.96       43.17      7.08 o 
 -12   4  11        3.10        9.12      2.15 o 
 -11   4  11       11.60        6.15      2.81 o 
 -10   4  11        0.61       -1.07      2.30 o 
  -9   4  11       48.64       41.09      4.99 o 
  -8   4  11        3.15       -1.38      2.34 o 
  -7   4  11        0.05        3.95      3.20 o 
  -6   4  11       21.17       21.89      2.75 o 
  -5   4  11       10.58       10.36      2.32 o 
  -4   4  11        4.86        8.90      1.85 o 
  -3   4  11      173.48      191.65      6.12 o 
  -2   4  11      175.33      158.87      3.42 o 
  -1   4  11       15.76       13.34      1.66 o 
   0   4  11       61.12       66.90      3.44 o 
   1   4  11       26.97       26.52      2.47 o 
   2   4  11       63.72       66.33      4.38 o 
   3   4  11       87.14       79.29      4.08 o 
   4   4  11       86.21       75.25      3.99 o 
   5   4  11      205.86      217.19      3.82 o 
   6   4  11       20.63       19.10      3.67 o 
   7   4  11       30.16       30.56      3.78 o 
   8   4  11        0.62        2.62      2.13 o 
   9   4  11       67.42       63.23      6.37 o 
  10   4  11       13.35       10.49      2.93 o 
  11   4  11        4.54        8.79      3.74 o 
 -12   5  11        2.69        4.96      2.86 o 
 -11   5  11       16.85       11.69      3.43 o 
 -10   5  11        6.22        4.18      1.89 o 
  -9   5  11       44.40       51.06      5.51 o 
  -8   5  11       94.82       96.54      6.10 o 
  -7   5  11       49.72       47.32      4.18 o 
  -6   5  11       81.48       93.85      7.51 o 
  -5   5  11       14.29       16.98      2.64 o 
  -4   5  11       40.11       45.14      4.59 o 
  -3   5  11       15.23       21.03      2.69 o 
  -2   5  11        5.48        6.09      2.42 o 
  -1   5  11      143.92      139.82      3.71 o 
   0   5  11      115.12      108.72      5.08 o 
   1   5  11       20.02       25.58      2.59 o 
   2   5  11       24.31       17.78      2.76 o 
   3   5  11      207.21      204.61      4.47 o 
   4   5  11        9.11       16.16      3.06 o 
   5   5  11      439.33      474.51      8.44 o 
   6   5  11        0.13        0.66      4.35 o 
   7   5  11       13.98       13.01      2.72 o 
   8   5  11        1.51        2.71      3.77 o 
   9   5  11        7.76       13.52      3.27 o 
  10   5  11        0.02        2.66      3.91 o 
 -11   6  11       12.44       11.94      4.04 o 
 -10   6  11        0.13        5.32      2.97 o 
  -9   6  11        4.43        4.81      1.98 o 
  -8   6  11        7.48        7.22      1.75 o 
  -7   6  11       34.05       42.90      4.00 o 
  -6   6  11        0.00       -2.06      2.06 o 
  -5   6  11       94.53       92.62      5.40 o 
  -4   6  11       76.81       93.91      6.21 o 
  -3   6  11        0.05        2.09      2.59 o 
  -2   6  11       11.09       13.55      2.52 o 
  -1   6  11        8.48       12.46      2.43 o 
   0   6  11       13.74       12.44      2.63 o 
   1   6  11        4.24        9.04      2.34 o 
   2   6  11       26.14       24.41      2.96 o 
   3   6  11        5.17        3.89      1.59 o 
   4   6  11       83.21       80.90      6.60 o 
   5   6  11      114.33      116.02      7.64 o 
   6   6  11      114.55      119.72      9.76 o 
   7   6  11        0.45        4.28      3.25 o 
   8   6  11       30.85       21.62      3.53 o 
   9   6  11       17.77       17.63      4.93 o 
 -10   7  11        2.31        7.08      5.08 o 
  -9   7  11        0.04        1.12      4.23 o 
  -8   7  11       17.52       12.83      4.18 o 
  -7   7  11        0.73        4.08      2.91 o 
  -6   7  11        9.68        6.78      1.67 o 
  -5   7  11        0.89        2.58      2.02 o 
  -4   7  11        0.02        3.08      1.25 o 
  -3   7  11       16.92       11.72      1.65 o 
  -2   7  11        4.78       -1.28      2.44 o 
  -1   7  11       15.34       11.64      2.17 o 
   0   7  11        1.58        4.33      2.05 o 
   1   7  11        0.05        0.40      2.55 o 
   2   7  11       14.56       13.52      2.35 o 
   3   7  11        0.04        0.74      2.97 o 
   4   7  11       63.17       63.54      6.93 o 
   5   7  11        5.51        5.02      2.86 o 
   6   7  11        0.56        3.63      2.26 o 
   7   7  11       19.09       14.79      5.16 o 
   8   7  11        2.52        9.00      3.79 o 
  -8   8  11        0.05        3.78      5.19 o 
  -7   8  11        1.44        9.68      4.01 o 
  -6   8  11        0.38        3.96      2.99 o 
  -5   8  11       27.40       25.62      4.96 o 
  -4   8  11        2.89        5.70      1.79 o 
  -3   8  11        5.30        4.98      2.06 o 
  -2   8  11        1.68        3.39      1.93 o 
  -1   8  11        2.54        1.05      3.08 o 
   0   8  11        1.28        4.59      2.69 o 
   1   8  11        8.50       12.61      2.55 o 
   2   8  11        4.53        4.10      2.67 o 
   3   8  11        3.22        0.20      3.49 o 
   4   8  11        9.30        7.10      2.96 o 
   5   8  11        6.02        8.68      6.40 o 
   6   8  11        2.51        4.64      3.27 o 
  -6   9  11        7.13        0.69      6.30 o 
  -5   9  11        0.80        3.93      3.42 o 
  -4   9  11       17.82       14.17      3.76 o 
  -3   9  11        0.47        2.73      3.45 o 
  -2   9  11       10.24        7.64      2.46 o 
  -1   9  11        2.08        4.56      3.61 o 
   0   9  11        0.74        1.19      2.86 o 
   1   9  11       15.25       16.28      3.65 o 
   2   9  11        0.67        6.91      1.86 o 
   3   9  11        2.12        4.43      3.59 o 
   4   9  11       12.48       10.09      2.83 o 
 -14   0  12       35.17       41.57      5.74 o 
 -13   0  12       16.57       16.74      3.84 o 
 -12   0  12       90.34       73.93     11.66 o 
 -11   0  12       18.06       13.39      3.69 o 
 -10   0  12      164.82      156.54     16.83 o 
  -9   0  12       36.02       37.66      5.48 o 
  -8   0  12      127.59      140.28      7.02 o 
  -7   0  12      310.28      330.17      7.57 o 
  -6   0  12       15.60       24.20      4.66 o 
  -5   0  12       35.74       35.53      3.53 o 
  -4   0  12        0.59        0.02      4.51 o 
  -3   0  12        0.77        0.85      2.53 o 
  -2   0  12        1.19        1.37      1.51 o 
  -1   0  12      763.84      766.85     12.51 o 
   0   0  12       79.64       69.97      4.65 o 
   1   0  12      505.34      520.58      8.19 o 
   2   0  12     1869.52     1924.75     30.19 o 
   3   0  12      676.35      600.30     10.46 o 
   4   0  12      727.91      774.49     12.46 o 
   5   0  12      729.00      650.45     14.89 o 
   6   0  12      306.29      318.91     11.01 o 
   7   0  12        1.98       11.93      5.29 o 
   8   0  12       85.68       74.39      7.03 o 
   9   0  12       93.17       79.08      5.31 o 
  10   0  12        3.90       13.29     10.51 o 
  11   0  12       45.54       42.70      8.33 o 
  12   0  12        1.25        1.57      5.55 o 
 -14   1  12        3.40        4.39      2.76 o 
 -13   1  12        1.94        9.85      2.23 o 
 -12   1  12       17.18       11.31      2.59 o 
 -11   1  12       32.43       32.81      3.17 o 
 -10   1  12      103.94       94.37      6.62 o 
  -9   1  12        9.18       10.06      2.96 o 
  -8   1  12      136.72      136.29     10.20 o 
  -7   1  12      133.33      156.20      4.25 o 
  -6   1  12       43.75       38.59      3.46 o 
  -5   1  12       33.52       30.92      2.77 o 
  -4   1  12       48.69       52.82      1.09 o 
  -3   1  12      186.98      175.92      2.73 o 
  -2   1  12      184.07      202.59      5.46 o 
  -1   1  12      306.24      302.35      4.29 o 
   0   1  12        2.01        3.22      1.10 o 
   1   1  12        5.97        3.03      1.77 o 
   2   1  12       84.71       82.72      3.67 o 
   3   1  12        0.70        3.03      1.56 o 
   4   1  12      233.73      238.82      6.85 o 
   5   1  12      359.52      360.54      7.20 o 
   6   1  12        2.10        1.00      1.86 o 
   7   1  12     2407.08     2503.96     39.28 o 
   8   1  12        6.79        2.52      2.85 o 
   9   1  12       21.06       22.34      3.19 o 
  10   1  12        0.05       -0.92      3.01 o 
  11   1  12        3.24        4.07      3.71 o 
  12   1  12       11.16       10.87      2.57 o 
 -13   2  12        4.10        7.00      2.31 o 
 -12   2  12       58.51       43.11      4.19 o 
 -11   2  12        0.28        4.39      2.58 o 
 -10   2  12       48.96       45.96      4.04 o 
  -9   2  12       86.03       90.01      5.28 o 
  -8   2  12       30.04       28.56      3.24 o 
  -7   2  12        0.06        4.15      2.63 o 
  -6   2  12       10.93       13.61      2.21 o 
  -5   2  12       26.54       30.94      2.98 o 
  -4   2  12        5.19        6.62      2.39 o 
  -3   2  12      156.60      142.85      4.48 o 
  -2   2  12      283.94      292.58      5.84 o 
  -1   2  12      270.57      290.89      5.94 o 
   0   2  12      570.83      611.16      7.91 o 
   1   2  12       35.12       31.48      2.87 o 
   2   2  12       15.23       12.78      2.10 o 
   3   2  12       25.04       22.05      2.47 o 
   4   2  12        6.12        5.91      3.24 o 
   5   2  12      275.92      263.97      6.29 o 
   6   2  12     1254.41     1292.82     11.22 o 
   7   2  12        0.07        2.47      3.40 o 
   8   2  12        2.30       -0.10      2.64 o 
   9   2  12        5.03        7.01      4.61 o 
  10   2  12        1.33        1.01      2.82 o 
  11   2  12        6.55        6.65      3.21 o 
 -13   3  12        1.90        5.07      4.49 o 
 -12   3  12       25.44       15.01      2.07 o 
 -11   3  12       18.85       17.42      2.95 o 
 -10   3  12       15.34       18.09      2.51 o 
  -9   3  12      123.62      133.11      7.15 o 
  -8   3  12       22.52       25.55      4.14 o 
  -7   3  12      296.13      321.97      6.94 o 
  -6   3  12       27.72       28.64      2.25 o 
  -5   3  12       10.41       15.21      2.01 o 
  -4   3  12      163.01      163.10      6.05 o 
  -3   3  12       18.42       21.60      2.92 o 
  -2   3  12      194.91      203.13      5.55 o 
  -1   3  12      133.34      124.58      3.79 o 
   0   3  12      679.35      716.55      9.12 o 
   1   3  12       49.05       45.25      4.43 o 
   2   3  12      319.82      306.95      5.43 o 
   3   3  12      193.81      195.32      5.82 o 
   4   3  12     1614.73     1672.90     25.69 o 
   5   3  12        1.81        3.32      2.16 o 
   6   3  12       14.60       11.99      3.36 o 
   7   3  12       75.19       72.78      6.06 o 
   8   3  12        8.24        6.24      2.58 o 
   9   3  12       35.19       32.86      3.84 o 
  10   3  12       14.44       20.43      3.06 o 
  11   3  12        0.10        4.03      1.97 o 
 -12   4  12        8.58        7.83      3.40 o 
 -11   4  12        0.00       -1.62      2.86 o 
 -10   4  12       69.86       67.64      4.83 o 
  -9   4  12        2.20        4.11      1.90 o 
  -8   4  12        1.69        2.03      2.51 o 
  -7   4  12        0.00        2.71      1.46 o 
  -6   4  12      135.57      136.37      5.10 o 
  -5   4  12      122.67      133.01      5.69 o 
  -4   4  12       20.97       23.66      2.10 o 
  -3   4  12        0.37        0.61      1.16 o 
  -2   4  12       27.19       30.11      2.62 o 
  -1   4  12        9.55        6.34      1.17 o 
   0   4  12      114.51      102.90      6.48 o 
   1   4  12       79.11       88.04      3.87 o 
   2   4  12       21.57       19.66      2.70 o 
   3   4  12      227.41      225.43      4.90 o 
   4   4  12      450.85      458.69      6.67 o 
   5   4  12      749.33      748.37     13.64 o 
   6   4  12      876.92      922.67     16.63 o 
   7   4  12        4.53        3.18      3.24 o 
   8   4  12      103.42      101.33      6.61 o 
   9   4  12        8.72       10.75      3.11 o 
  10   4  12        0.26        2.00      6.48 o 
 -12   5  12       10.89        9.20      3.27 o 
 -11   5  12       65.99       56.98      7.51 o 
 -10   5  12       75.30       70.56      8.62 o 
  -9   5  12        0.26        2.22      3.22 o 
  -8   5  12       38.25       32.48      3.40 o 
  -7   5  12        4.02        3.34      1.87 o 
  -6   5  12       14.49        7.98      1.98 o 
  -5   5  12       66.67       68.01      5.75 o 
  -4   5  12        3.28        4.80      2.48 o 
  -3   5  12      140.86      139.05      4.04 o 
  -2   5  12       67.06       69.77      3.64 o 
  -1   5  12       21.39       28.87      3.18 o 
   0   5  12        0.03        1.51      2.34 o 
   1   5  12       14.15        9.24      2.60 o 
   2   5  12      142.64      155.16      5.58 o 
   3   5  12     1099.46     1181.16     19.14 o 
   4   5  12       29.89       26.83      3.07 o 
   5   5  12        6.65        0.25      2.92 o 
   6   5  12      119.72      115.16      5.50 o 
   7   5  12      231.11      218.14      6.95 o 
   8   5  12        0.52        5.21      2.26 o 
   9   5  12        2.81        8.26      3.25 o 
  10   5  12        2.83        1.48      3.05 o 
 -11   6  12        2.47       10.00      4.04 o 
 -10   6  12        0.25        4.50      4.25 o 
  -9   6  12        3.14        3.67      2.49 o 
  -8   6  12        3.82        7.20      2.28 o 
  -7   6  12        1.05        6.34      2.99 o 
  -6   6  12        0.04        2.73      2.33 o 
  -5   6  12        1.90        1.53      2.05 o 
  -4   6  12       46.43       47.52      4.09 o 
  -3   6  12        5.75        5.95      1.38 o 
  -2   6  12        0.17        4.25      2.13 o 
  -1   6  12        0.30        7.45      2.26 o 
   0   6  12       16.94       18.12      2.38 o 
   1   6  12       15.94       11.82      3.16 o 
   2   6  12      292.18      297.35      5.94 o 
   3   6  12       61.76       52.44      3.63 o 
   4   6  12       75.83       76.80      6.36 o 
   5   6  12        6.62        6.33      3.56 o 
   6   6  12      110.40      102.80     11.08 o 
   7   6  12        5.36        6.67      5.33 o 
   8   6  12        8.73       12.67      3.66 o 
   9   6  12       32.44       38.30      5.51 o 
 -10   7  12       37.22       34.38      6.37 o 
  -9   7  12        3.39        3.68      4.58 o 
  -8   7  12        5.36       13.93      6.42 o 
  -7   7  12       13.37       14.13      3.13 o 
  -6   7  12        0.41        2.06      1.76 o 
  -5   7  12        0.01        3.88      2.46 o 
  -4   7  12        6.50        5.06      1.52 o 
  -3   7  12       48.73       45.39      4.43 o 
  -2   7  12       43.39       34.00      3.37 o 
  -1   7  12       18.36       22.29      2.66 o 
   0   7  12       34.89       29.18      3.30 o 
   1   7  12        8.90        8.17      2.24 o 
   2   7  12        9.79        8.12      2.10 o 
   3   7  12       45.18       41.18      5.51 o 
   4   7  12        3.65        2.11      2.61 o 
   5   7  12       78.27       90.51      6.94 o 
   6   7  12        2.58        6.80      2.63 o 
   7   7  12       46.57       49.24      5.37 o 
   8   7  12        5.10        9.01      2.63 o 
  -8   8  12        3.63        9.63      3.14 o 
  -7   8  12        6.27        4.38      2.74 o 
  -6   8  12       19.67       13.01      2.86 o 
  -5   8  12        3.04        5.67      1.93 o 
  -4   8  12        0.58        3.93      2.31 o 
  -3   8  12        2.80        9.16      2.44 o 
  -2   8  12        4.08        5.06      2.04 o 
  -1   8  12        0.04        0.43      2.78 o 
   0   8  12        1.90        7.58      2.13 o 
   1   8  12        9.01       10.02      2.64 o 
   2   8  12       47.56       45.54      5.90 o 
   3   8  12        2.81        7.47      2.41 o 
   4   8  12       13.84       13.46      4.10 o 
   5   8  12       36.56       41.91      5.26 o 
   6   8  12        2.22       -3.93      3.93 o 
  -5   9  12        2.47        3.97      2.76 o 
  -4   9  12        0.00       -1.13      4.18 o 
  -3   9  12        7.99       11.15      3.61 o 
  -2   9  12        0.04        7.70      2.05 o 
  -1   9  12        8.32        5.81      3.72 o 
   0   9  12       13.58        9.34      4.61 o 
   1   9  12        0.83        7.61      4.42 o 
   2   9  12       17.85       13.60      3.02 o 
   3   9  12        6.61        8.14      3.10 o 
 -13   1  13        8.94        6.12      4.25 o 
 -12   1  13        8.96        3.93      2.88 o 
 -11   1  13       12.48       12.06      2.44 o 
 -10   1  13        2.13        5.11      1.89 o 
  -9   1  13       36.92       33.59      5.54 o 
  -8   1  13       14.08       13.11      2.41 o 
  -7   1  13       28.38       31.48      3.16 o 
  -6   1  13        4.80        5.46      1.67 o 
  -5   1  13        0.06        5.07      1.68 o 
  -4   1  13       63.48       73.22      6.40 o 
  -3   1  13       43.75       44.97      3.96 o 
  -2   1  13      301.34      311.17      5.48 o 
  -1   1  13      238.10      236.99      3.89 o 
   0   1  13      177.66      195.28      2.88 o 
   1   1  13       19.04       15.92      1.50 o 
   2   1  13       16.85       15.57      1.78 o 
   3   1  13        9.64       15.04      2.15 o 
   4   1  13        0.11        5.60      1.69 o 
   5   1  13        9.31        6.61      1.99 o 
   6   1  13      197.82      206.69      5.76 o 
   7   1  13        1.56       -0.11      2.33 o 
   8   1  13      130.21      134.46      5.45 o 
   9   1  13        5.55       11.48      2.90 o 
  10   1  13        0.99        5.82      2.16 o 
  11   1  13        7.44       11.73      2.68 o 
 -13   2  13        6.87        6.33      2.96 o 
 -12   2  13        4.98        5.49      3.73 o 
 -11   2  13        1.16        4.83      2.54 o 
 -10   2  13       37.17       33.92      2.97 o 
  -9   2  13       21.60       19.67      3.86 o 
  -8   2  13       21.88       21.98      3.27 o 
  -7   2  13       27.88       31.75      3.27 o 
  -6   2  13       10.16       13.49      3.01 o 
  -5   2  13       12.47       10.24      2.53 o 
  -4   2  13        5.52        6.32      2.01 o 
  -3   2  13       48.54       48.64      4.90 o 
  -2   2  13        6.45        8.49      2.01 o 
  -1   2  13      312.49      360.00      8.63 o 
   0   2  13      512.95      519.42      5.61 o 
   1   2  13      118.44      122.57      4.31 o 
   2   2  13       80.11       84.28      5.54 o 
   3   2  13      173.31      183.04      7.22 o 
   4   2  13      294.79      288.54      4.65 o 
   5   2  13       12.71        8.02      2.76 o 
   6   2  13      116.80      121.33      6.25 o 
   7   2  13       16.85       15.38      2.67 o 
   8   2  13        1.38        4.19      1.88 o 
   9   2  13        1.00        0.95      3.22 o 
  10   2  13       15.12       17.57      4.05 o 
  11   2  13        9.34        7.05      3.11 o 
 -13   3  13        0.38       10.20      4.44 o 
 -12   3  13       59.10       45.57      5.12 o 
 -11   3  13       43.12       35.16      3.55 o 
 -10   3  13       21.73       14.28      2.07 o 
  -9   3  13        1.78        1.74      2.04 o 
  -8   3  13       46.07       41.08      4.05 o 
  -7   3  13        4.32        7.25      1.77 o 
  -6   3  13        3.45        4.62      2.76 o 
  -5   3  13       19.38       18.35      1.59 o 
  -4   3  13      224.51      219.79      5.96 o 
  -3   3  13      197.90      210.44      7.09 o 
  -2   3  13       60.33       59.21      4.94 o 
  -1   3  13       42.50       39.75      2.32 o 
   0   3  13       19.91       19.51      1.92 o 
   1   3  13       56.42       52.51      4.41 o 
   2   3  13      236.23      244.03      3.83 o 
   3   3  13       54.94       59.75      4.90 o 
   4   3  13        3.82        5.77      2.57 o 
   5   3  13      599.86      605.74      8.80 o 
   6   3  13      546.85      589.45     10.46 o 
   7   3  13       81.72       75.18      5.01 o 
   8   3  13        8.42        7.81      2.70 o 
   9   3  13        2.29        3.66      2.80 o 
  10   3  13        0.38        5.30      2.52 o 
  11   3  13        4.53        3.73      2.42 o 
 -12   4  13        0.61        6.21      3.77 o 
 -11   4  13        2.27        5.72      2.28 o 
 -10   4  13        6.06        7.28      2.17 o 
  -9   4  13       44.38       45.61      3.85 o 
  -8   4  13        2.90        5.58      1.79 o 
  -7   4  13        0.89        6.02      4.66 o 
  -6   4  13       22.06       20.85      3.49 o 
  -5   4  13       12.88        7.59      3.49 o 
  -4   4  13       62.71       69.94      5.76 o 
  -3   4  13        7.58        8.36      1.97 o 
  -2   4  13       56.13       55.55      2.31 o 
  -1   4  13      220.48      236.22      4.06 o 
   0   4  13       56.15       62.03      3.76 o 
   1   4  13      302.55      306.04      6.31 o 
   2   4  13        9.41       10.05      2.07 o 
   3   4  13        0.02        0.24      2.34 o 
   4   4  13       39.86       33.07      3.54 o 
   5   4  13      381.63      399.04      7.49 o 
   6   4  13        0.65        3.41      3.26 o 
   7   4  13        1.05        1.58      2.75 o 
   8   4  13        5.47        4.92      2.68 o 
   9   4  13        0.02        6.01      3.41 o 
  10   4  13        0.13        1.59      4.42 o 
 -11   5  13        0.64        2.08      3.49 o 
 -10   5  13       22.98       19.93      2.66 o 
  -9   5  13       55.95       55.58      5.34 o 
  -8   5  13       17.71       21.00      3.63 o 
  -7   5  13        5.02        3.57      3.62 o 
  -6   5  13       16.75       15.72      2.80 o 
  -5   5  13        7.79       10.25      2.11 o 
  -4   5  13       95.61       98.45      8.52 o 
  -3   5  13       41.45       42.26      3.44 o 
  -2   5  13       22.94       30.85      3.44 o 
  -1   5  13      261.54      283.06      4.79 o 
   0   5  13       60.29       53.08      3.94 o 
   1   5  13      368.00      385.56      5.25 o 
   2   5  13      187.22      202.69      4.26 o 
   3   5  13        0.87        0.92      2.05 o 
   4   5  13       84.31       79.22      3.78 o 
   5   5  13       65.26       52.81      4.90 o 
   6   5  13       57.86       55.00      5.12 o 
   7   5  13       28.09       24.93      5.78 o 
   8   5  13        2.23        0.05      4.35 o 
   9   5  13       24.44       39.84      5.48 o 
 -10   6  13       12.67       15.16      3.69 o 
  -9   6  13       27.46       20.26      3.40 o 
  -8   6  13       14.94       13.43      3.09 o 
  -7   6  13        0.44        4.65      2.49 o 
  -6   6  13       13.39       14.42      2.99 o 
  -5   6  13       38.82       38.26      3.97 o 
  -4   6  13        8.60        4.62      2.48 o 
  -3   6  13        2.01        4.22      3.04 o 
  -2   6  13        1.04        1.93      1.95 o 
  -1   6  13       14.37       11.98      2.46 o 
   0   6  13        0.12        0.94      2.68 o 
   1   6  13        1.01        0.30      2.25 o 
   2   6  13      522.56      573.34      9.27 o 
   3   6  13      317.76      340.23     10.69 o 
   4   6  13       15.12       18.64      5.31 o 
   5   6  13       12.60        8.59      2.94 o 
   6   6  13        4.13        8.00      3.21 o 
   7   6  13       23.54       29.24      4.47 o 
   8   6  13        0.23        6.13      3.03 o 
  -9   7  13        4.66        8.18      3.74 o 
  -8   7  13       66.21       67.14      7.58 o 
  -7   7  13        0.00       -3.57      3.57 o 
  -6   7  13        9.11       10.82      2.07 o 
  -5   7  13        1.39        7.27      2.03 o 
  -4   7  13      108.08      100.41      6.50 o 
  -3   7  13        0.13        2.85      2.65 o 
  -2   7  13       46.50       51.21      5.44 o 
  -1   7  13       10.79        8.56      1.65 o 
   0   7  13       14.29       15.81      3.39 o 
   1   7  13        0.09        6.76      1.43 o 
   2   7  13       82.85       85.70      5.82 o 
   3   7  13      116.90      121.46      6.70 o 
   4   7  13       48.32       45.39      5.14 o 
   5   7  13       96.25       83.12      6.50 o 
   6   7  13        7.52       13.52      3.83 o 
   7   7  13        5.10        3.97      3.48 o 
  -7   8  13        5.63        9.20      5.38 o 
  -6   8  13        1.15       -0.80      2.87 o 
  -5   8  13        1.25        1.10      2.66 o 
  -4   8  13        0.04        4.29      3.00 o 
  -3   8  13        0.26        8.42      2.46 o 
  -2   8  13       37.78       38.11      5.06 o 
  -1   8  13        1.83        2.64      2.22 o 
   0   8  13      147.81      185.08     10.73 o 
   1   8  13      140.87      122.22     10.61 o 
   2   8  13        0.53        0.16      3.67 o 
   3   8  13        3.62        3.65      3.36 o 
   4   8  13        3.96        0.27      3.62 o 
   5   8  13       12.57       12.51      3.30 o 
  -4   9  13        4.08        4.01      3.11 o 
  -3   9  13        2.27       14.36      4.56 o 
  -2   9  13       21.56       13.48      4.56 o 
  -1   9  13        0.24        3.74      4.40 o 
   0   9  13        2.00        6.19      5.67 o 
   1   9  13        0.01       -0.13      3.22 o 
   2   9  13        0.11        4.88      3.78 o 
 -13   0  14        8.47        7.87      4.84 o 
 -12   0  14       52.18       42.69      7.61 o 
 -11   0  14      215.91      222.40     15.03 o 
 -10   0  14       33.77       29.59      4.44 o 
  -9   0  14       48.66       46.44      6.48 o 
  -8   0  14        7.36        7.86      6.41 o 
  -7   0  14       23.71       22.78      3.51 o 
  -6   0  14        0.70        3.16      1.60 o 
  -5   0  14       42.19       42.12      4.57 o 
  -4   0  14      173.11      165.36      9.78 o 
  -3   0  14     1019.28     1035.82     22.61 o 
  -2   0  14        0.00        2.83      1.48 o 
  -1   0  14     1863.63     1948.16     46.21 o 
   0   0  14      314.61      307.19      6.85 o 
   1   0  14       65.84       67.65      6.13 o 
   2   0  14       10.06       15.00      3.43 o 
   3   0  14       45.92       50.28      6.84 o 
   4   0  14      183.95      176.13      5.87 o 
   5   0  14      142.44      145.99      9.75 o 
   6   0  14       75.72       67.18      6.71 o 
   7   0  14      145.25      125.21     13.12 o 
   8   0  14       63.66       59.39      6.54 o 
   9   0  14        6.74        5.24      4.27 o 
  10   0  14        9.74       13.28      4.14 o 
  11   0  14        0.03        4.23      2.96 o 
 -13   1  14       31.92       21.28      3.11 o 
 -12   1  14       17.32       11.64      2.81 o 
 -11   1  14        3.04        5.43      2.81 o 
 -10   1  14       13.94       14.86      2.56 o 
  -9   1  14       11.93       10.40      1.94 o 
  -8   1  14        6.05        4.59      2.16 o 
  -7   1  14        1.09        2.53      1.39 o 
  -6   1  14        0.34        2.42      1.80 o 
  -5   1  14       78.23       68.39      4.84 o 
  -4   1  14        4.14        5.56      3.18 o 
  -3   1  14      127.44      119.49      5.14 o 
  -2   1  14        0.02       -0.51      2.07 o 
  -1   1  14      123.39      109.50      2.57 o 
   0   1  14       79.39       79.65      2.34 o 
   1   1  14       34.03       29.09      3.12 o 
   2   1  14       46.68       56.37      5.24 o 
   3   1  14        1.23        5.53      2.66 o 
   4   1  14       36.07       26.76      2.79 o 
   5   1  14        4.82        9.54      2.51 o 
   6   1  14      227.23      221.56      5.46 o 
   7   1  14       14.04       16.53      2.94 o 
   8   1  14        1.14        1.46      2.36 o 
   9   1  14       11.69       11.79      2.65 o 
  10   1  14        0.04        4.51      2.40 o 
  11   1  14        1.86        4.11      3.21 o 
 -13   2  14        0.07        3.17      2.59 o 
 -12   2  14       29.76       16.48      3.16 o 
 -11   2  14       73.05       66.02      7.54 o 
 -10   2  14        7.05        2.71      2.75 o 
  -9   2  14        0.11        0.00      2.29 o 
  -8   2  14       47.94       50.35      4.93 o 
  -7   2  14       49.97       37.77     13.05 o 
  -6   2  14        0.00        1.79      2.01 o 
  -5   2  14       42.72       36.61      4.38 o 
  -4   2  14       12.23       12.19      5.16 o 
  -3   2  14      113.05      114.02      7.17 o 
  -2   2  14      125.40      151.37      4.62 o 
  -1   2  14        4.06        0.50      2.29 o 
   0   2  14        1.62        0.65      1.63 o 
   1   2  14        1.45        1.98      1.57 o 
   2   2  14       14.26       15.85      1.93 o 
   3   2  14      859.93      877.49     11.51 o 
   4   2  14       40.51       38.88      3.95 o 
   5   2  14       75.86       73.70      6.13 o 
   6   2  14        5.74       10.29      2.49 o 
   7   2  14      111.49      100.99      5.72 o 
   8   2  14       99.99       86.61      7.00 o 
   9   2  14       10.06        7.66      2.62 o 
  10   2  14       22.64       32.87      6.77 o 
 -12   3  14        2.48        2.88      3.11 o 
 -11   3  14       21.83       15.01      3.31 o 
 -10   3  14        3.72        5.36      2.92 o 
  -9   3  14       41.18       35.92      4.12 o 
  -8   3  14       24.36       23.50      3.48 o 
  -7   3  14       11.44       13.24      2.83 o 
  -6   3  14       13.30        9.70      1.58 o 
  -5   3  14       36.01       34.72      4.68 o 
  -4   3  14        7.00        4.82      3.98 o 
  -3   3  14      155.65      172.27      5.73 o 
  -2   3  14      204.28      188.89      5.77 o 
  -1   3  14       23.62       22.25      2.73 o 
   0   3  14      224.19      211.91      5.08 o 
   1   3  14       28.14       24.49      2.55 o 
   2   3  14      385.63      359.65      5.58 o 
   3   3  14        0.99        4.92      2.25 o 
   4   3  14      228.15      226.34      3.94 o 
   5   3  14        5.16        5.82      2.68 o 
   6   3  14       70.10       59.42      4.84 o 
   7   3  14      177.17      168.92     12.22 o 
   8   3  14        7.82       10.83      2.71 o 
   9   3  14        0.08        3.67      2.81 o 
  10   3  14        0.67        1.21      1.74 o 
 -12   4  14       43.54       38.92      5.66 o 
 -11   4  14       51.64       41.44      5.93 o 
 -10   4  14        0.65        3.78      2.37 o 
  -9   4  14        0.34       -0.31      3.47 o 
  -8   4  14       37.35       38.50      4.61 o 
  -7   4  14       12.60       15.47      3.65 o 
  -6   4  14       28.99       22.73      3.93 o 
  -5   4  14        5.52        6.50      2.48 o 
  -4   4  14        0.07        0.46      2.52 o 
  -3   4  14      225.97      243.25      5.43 o 
  -2   4  14       48.87       48.45      2.90 o 
  -1   4  14       31.12       33.78      3.50 o 
   0   4  14       46.55       50.49      4.03 o 
   1   4  14     1203.76     1239.77     14.89 o 
   2   4  14      303.61      307.68      9.61 o 
   3   4  14      271.75      258.05      4.76 o 
   4   4  14      770.93      820.34     13.50 o 
   5   4  14        7.21       10.50      2.34 o 
   6   4  14       29.81       27.61      3.52 o 
   7   4  14        7.30        5.99      2.52 o 
   8   4  14        3.95       10.33      2.78 o 
   9   4  14       13.08       14.84      3.07 o 
  10   4  14        4.88        6.17      2.88 o 
 -11   5  14        2.91        3.34      3.05 o 
 -10   5  14        0.35        4.66      2.08 o 
  -9   5  14       67.66       63.46      5.38 o 
  -8   5  14        0.20        4.56      2.82 o 
  -7   5  14        7.40        9.25      2.30 o 
  -6   5  14       22.45       13.51      2.26 o 
  -5   5  14      181.65      185.15      9.36 o 
  -4   5  14       18.50       16.54      3.64 o 
  -3   5  14       19.32       20.13      3.47 o 
  -2   5  14       33.59       32.97      3.07 o 
  -1   5  14       77.52       64.05      3.23 o 
   0   5  14       51.80       56.22      4.67 o 
   1   5  14      214.99      205.06      5.88 o 
   2   5  14      250.58      260.10      5.29 o 
   3   5  14      222.02      244.52      5.37 o 
   4   5  14      695.06      739.72     13.60 o 
   5   5  14        2.65        2.36      2.47 o 
   6   5  14        8.96        6.38      2.02 o 
   7   5  14        3.70        4.63      2.97 o 
   8   5  14        1.18        7.23      3.82 o 
   9   5  14        6.13        6.08      3.74 o 
 -10   6  14       12.99        4.24      4.19 o 
  -9   6  14        8.32        4.49      2.22 o 
  -8   6  14        0.14        4.21      2.27 o 
  -7   6  14        2.12        6.89      4.09 o 
  -6   6  14        3.36        4.29      2.31 o 
  -5   6  14        3.59        4.75      1.86 o 
  -4   6  14        0.66        3.88      2.80 o 
  -3   6  14       91.87       81.10      7.41 o 
  -2   6  14        4.50        8.65      1.97 o 
  -1   6  14      456.87      523.03     12.74 o 
   0   6  14      368.29      411.50      6.94 o 
   1   6  14       64.75       63.05      4.12 o 
   2   6  14      137.15      114.06      7.26 o 
   3   6  14       10.80        9.77      2.50 o 
   4   6  14      105.46      116.75     10.31 o 
   5   6  14        2.93        4.98      4.08 o 
   6   6  14       73.93       71.08      6.81 o 
   7   6  14       42.35       48.30      4.86 o 
   8   6  14       25.18       19.88      4.46 o 
  -9   7  14        4.57        9.52      3.81 o 
  -8   7  14        0.18        4.20      5.41 o 
  -7   7  14        5.49        6.79      2.30 o 
  -6   7  14        9.90        7.40      2.75 o 
  -5   7  14       26.38       20.67      3.08 o 
  -4   7  14        0.12        1.43      2.62 o 
  -3   7  14        0.05        2.26      2.53 o 
  -2   7  14        8.96        9.77      2.40 o 
  -1   7  14      120.31      141.85      8.33 o 
   0   7  14      101.91       90.18      9.10 o 
   1   7  14       10.48       11.08      3.29 o 
   2   7  14        9.58       11.93      4.85 o 
   3   7  14        0.80        0.72      2.05 o 
   4   7  14       31.31       29.68      3.69 o 
   5   7  14       18.46       18.59      3.51 o 
   6   7  14       80.43      101.14      9.50 o 
  -7   8  14        1.08        4.83      4.43 o 
  -6   8  14       20.08       13.51      3.57 o 
  -5   8  14        7.81        3.55      1.85 o 
  -4   8  14        2.38        6.46      5.21 o 
  -3   8  14       34.97       36.77      4.75 o 
  -2   8  14        0.20        2.67      2.23 o 
  -1   8  14       80.81       77.03      9.73 o 
   0   8  14       32.94       35.70      4.98 o 
   1   8  14       15.42       15.97      5.12 o 
   2   8  14        1.44        6.07      5.01 o 
   3   8  14        1.93        2.70      3.84 o 
   4   8  14        0.58        5.81      3.23 o 
  -3   9  14        0.13        3.63      4.55 o 
  -2   9  14        0.27        8.06      4.75 o 
  -1   9  14        0.02        8.25      3.84 o 
   0   9  14        4.98       10.25      4.55 o 
   1   9  14       21.72       22.74      4.08 o 
 -13   1  15       10.17        9.88      2.94 o 
 -12   1  15        2.06        4.82      2.31 o 
 -11   1  15       30.45       22.57      4.50 o 
 -10   1  15       25.84       29.66      4.33 o 
  -9   1  15        1.72        2.98      1.85 o 
  -8   1  15        0.15        3.55      3.12 o 
  -7   1  15       30.78       30.23      3.48 o 
  -6   1  15        0.81        0.01      2.78 o 
  -5   1  15        3.45        1.12      2.23 o 
  -4   1  15       61.01       59.94      5.52 o 
  -3   1  15       18.52       19.88      2.86 o 
  -2   1  15       23.20       29.07      3.74 o 
  -1   1  15        0.65        2.31      1.03 o 
   0   1  15      500.49      535.59      5.77 o 
   1   1  15       17.97       20.83      2.07 o 
   2   1  15      111.51      121.20      4.17 o 
   3   1  15       58.23       81.97      5.40 o 
   4   1  15       55.52       48.05      3.87 o 
   5   1  15       42.72       40.98      4.07 o 
   6   1  15       56.81       50.50      3.92 o 
   7   1  15        0.07        1.05      2.39 o 
   8   1  15        6.81        5.34      2.26 o 
   9   1  15        0.10        4.00      2.59 o 
  10   1  15        3.45        7.88      2.39 o 
 -13   2  15        3.80        5.48      2.93 o 
 -12   2  15       14.77       11.00      3.71 o 
 -11   2  15        2.99        5.62      3.38 o 
 -10   2  15        1.38        2.55      3.78 o 
  -9   2  15        6.15        8.91      2.75 o 
  -8   2  15       34.22       26.44      3.94 o 
  -7   2  15       91.70       80.24      7.05 o 
  -6   2  15       38.36       32.20      4.24 o 
  -5   2  15        0.76        1.20      3.82 o 
  -4   2  15        4.31       -1.65      2.42 o 
  -3   2  15        0.09        0.21      3.83 o 
  -2   2  15       29.43       29.35      3.64 o 
  -1   2  15      163.46      165.38      7.39 o 
   0   2  15        0.35        2.95      1.96 o 
   1   2  15        2.22       -0.38      1.45 o 
   2   2  15       64.72       65.85      4.18 o 
   3   2  15      142.90      137.48      8.39 o 
   4   2  15       22.37       29.27      3.07 o 
   5   2  15        0.58        0.57      2.29 o 
   6   2  15        0.26        5.19      2.25 o 
   7   2  15       31.78       30.41      3.49 o 
   8   2  15       18.62       15.38      2.91 o 
   9   2  15        3.94        6.87      2.10 o 
  10   2  15        0.09        2.95      2.12 o 
 -12   3  15        4.90        5.76      2.16 o 
 -11   3  15        6.49        7.35      3.92 o 
 -10   3  15        2.24        3.77      4.29 o 
  -9   3  15       13.47       11.65      2.86 o 
  -8   3  15        1.01        5.16      2.21 o 
  -7   3  15       56.21       43.89      5.59 o 
  -6   3  15       28.01       27.98      3.92 o 
  -5   3  15       23.19       19.92      3.37 o 
  -4   3  15      102.69      108.91      4.85 o 
  -3   3  15        6.69        8.36      2.52 o 
  -2   3  15      256.52      289.13      6.37 o 
  -1   3  15      100.09      103.92      5.92 o 
   0   3  15      323.12      329.93      5.52 o 
   1   3  15        6.19        4.11      2.78 o 
   2   3  15        4.70        4.26      2.03 o 
   3   3  15      358.42      349.25     11.19 o 
   4   3  15       18.38       24.78      2.68 o 
   5   3  15      162.68      153.39      8.54 o 
   6   3  15      165.32      139.78      5.30 o 
   7   3  15       14.58        8.04      3.44 o 
   8   3  15       22.19       25.12      5.16 o 
   9   3  15       15.65       15.12      2.46 o 
  10   3  15        0.00        3.49      3.88 o 
 -12   4  15        4.33        8.67      3.16 o 
 -11   4  15        1.93       -1.00      2.95 o 
 -10   4  15       13.57       12.39      2.53 o 
  -9   4  15        1.58        6.56      2.86 o 
  -8   4  15       11.13       13.19      3.09 o 
  -7   4  15        6.86        9.98      2.20 o 
  -6   4  15       40.85       32.43      3.96 o 
  -5   4  15        6.51       10.44      3.38 o 
  -4   4  15        7.32        5.44      2.38 o 
  -3   4  15        0.35        5.26      1.99 o 
  -2   4  15      121.06      119.96      8.66 o 
  -1   4  15        2.74        0.49      3.02 o 
   0   4  15      439.81      452.24      9.92 o 
   1   4  15      295.38      289.83      8.96 o 
   2   4  15        1.14        2.61      2.52 o 
   3   4  15       16.19       16.20      3.08 o 
   4   4  15      292.52      299.39      5.88 o 
   5   4  15       20.36       23.60      3.97 o 
   6   4  15        0.33        3.42      2.56 o 
   7   4  15        4.51        8.85      2.57 o 
   8   4  15        3.09        8.13      2.24 o 
   9   4  15       15.36       21.97      3.61 o 
 -11   5  15        0.81       11.70      3.15 o 
 -10   5  15        0.81       10.72      2.81 o 
  -9   5  15        0.01        5.84      3.56 o 
  -8   5  15        6.44        9.34      3.62 o 
  -7   5  15       24.37       26.89      4.41 o 
  -6   5  15        2.64        4.45      4.07 o 
  -5   5  15        0.15        6.10      2.69 o 
  -4   5  15       12.22       11.75      3.20 o 
  -3   5  15        1.02       -0.46      3.12 o 
  -2   5  15      113.34      124.88      6.55 o 
  -1   5  15      224.46      226.15      6.46 o 
   0   5  15        2.43        2.36      1.26 o 
   1   5  15        6.12        5.06      2.05 o 
   2   5  15        1.73        5.94      2.62 o 
   3   5  15       54.86       56.91      4.45 o 
   4   5  15      164.96      176.44      6.58 o 
   5   5  15       10.14        5.95      2.29 o 
   6   5  15       31.29       21.34      4.76 o 
   7   5  15        0.38        2.38      3.45 o 
   8   5  15        9.27       17.39      3.76 o 
 -10   6  15        0.02       -0.34      2.88 o 
  -9   6  15        6.00        3.82      2.89 o 
  -8   6  15        0.12        4.80      5.16 o 
  -7   6  15      125.98      123.15     11.32 o 
  -6   6  15        1.15        8.44      2.85 o 
  -5   6  15       44.06       45.88      4.10 o 
  -4   6  15        1.15       -1.06      2.98 o 
  -3   6  15        0.96        0.04      1.99 o 
  -2   6  15       15.83       15.52      2.99 o 
  -1   6  15      164.32      184.05      6.14 o 
   0   6  15       10.59        8.56      1.96 o 
   1   6  15        8.09       10.14      3.49 o 
   2   6  15      201.10      209.44      4.23 o 
   3   6  15       41.71       41.60      4.82 o 
   4   6  15       39.15       42.87      5.31 o 
   5   6  15       10.91        7.27      2.75 o 
   6   6  15        2.29       11.30      3.92 o 
   7   6  15        0.63        6.71      3.56 o 
  -8   7  15        0.55        5.20      5.61 o 
  -7   7  15       49.74       50.24      5.98 o 
  -6   7  15       12.48        5.86      2.62 o 
  -5   7  15       15.87       13.77      2.45 o 
  -4   7  15        5.66        3.89      2.18 o 
  -3   7  15        2.78        5.19      2.66 o 
  -2   7  15      112.23      103.35      7.89 o 
  -1   7  15       26.72       31.66      3.40 o 
   0   7  15      384.70      428.68      7.42 o 
   1   7  15       13.20       16.17      3.52 o 
   2   7  15      107.02      109.75      7.26 o 
   3   7  15       20.90       19.07      4.77 o 
   4   7  15        7.53        5.58      5.71 o 
   5   7  15        1.10        6.05      2.68 o 
   6   7  15        0.94        2.93      3.16 o 
  -6   8  15        2.91        5.35      2.16 o 
  -5   8  15        0.89        2.11      4.45 o 
  -4   8  15        5.35        6.42      4.22 o 
  -3   8  15       54.55       55.99      7.24 o 
  -2   8  15       65.75       60.54      7.23 o 
  -1   8  15        5.90        6.93      2.08 o 
   0   8  15        0.48       -2.29      2.90 o 
   1   8  15        4.54        5.31      3.10 o 
   2   8  15        1.51       -4.75      4.75 o 
   3   8  15       15.71       19.64      4.84 o 
   4   8  15        8.10        9.55      2.81 o 
 -13   0  16       26.81       20.14      6.32 o 
 -12   0  16        1.83        4.31      4.05 o 
 -11   0  16       11.45       13.41      4.56 o 
 -10   0  16       92.69       92.48     11.07 o 
  -9   0  16       53.12       41.49      7.02 o 
  -8   0  16      160.57      143.88      7.65 o 
  -7   0  16        0.01       -1.98      2.62 o 
  -6   0  16       44.16       47.71      6.22 o 
  -5   0  16       34.07       30.04      7.11 o 
  -4   0  16        0.33       -0.51      8.25 o 
  -3   0  16      125.34      104.98      4.40 o 
  -2   0  16       18.84       18.82      3.26 o 
  -1   0  16      187.45      201.12      3.18 o 
   0   0  16       56.38       52.87      6.27 o 
   1   0  16       33.58       35.69      4.12 o 
   2   0  16        2.60        3.93      3.58 o 
   3   0  16      143.71      151.01      7.89 o 
   4   0  16      841.47      825.54     19.43 o 
   5   0  16       29.71       29.46      4.20 o 
   6   0  16      405.73      383.06     15.66 o 
   7   0  16        9.43        8.86      2.99 o 
   8   0  16        0.00        5.61      2.20 o 
   9   0  16        0.38       -0.72      3.78 o 
  10   0  16        0.34       -4.99      5.46 o 
 -12   1  16       20.87       10.56      4.12 o 
 -11   1  16        0.90        0.43      2.36 o 
 -10   1  16        0.82        3.27      2.98 o 
  -9   1  16       12.88       10.92      4.05 o 
  -8   1  16        7.64        4.99      3.42 o 
  -7   1  16        0.16        7.11      2.50 o 
  -6   1  16       41.98       46.71      4.57 o 
  -5   1  16       17.09       19.50      3.15 o 
  -4   1  16       13.89       16.04      2.93 o 
  -3   1  16       57.63       62.44      5.09 o 
  -2   1  16      315.11      322.46      5.81 o 
  -1   1  16     1559.97     1668.50     19.26 o 
   0   1  16       48.75       42.99      2.82 o 
   1   1  16        2.53        1.75      1.78 o 
   2   1  16      244.95      227.90      8.32 o 
   3   1  16       42.10       30.03      3.60 o 
   4   1  16       70.28       73.01      4.36 o 
   5   1  16       25.49       17.40      2.80 o 
   6   1  16        9.45        9.42      2.19 o 
   7   1  16        3.35        8.17      2.16 o 
   8   1  16        1.84        1.33      3.07 o 
   9   1  16        3.19        7.28      1.93 o 
  10   1  16       40.99       38.96      5.22 o 
 -12   2  16        1.12        0.93      3.27 o 
 -11   2  16        0.65        1.70      4.56 o 
 -10   2  16       15.73       15.11      3.69 o 
  -9   2  16        6.64       10.37      2.81 o 
  -8   2  16        3.32        1.18      3.01 o 
  -7   2  16        0.91        3.92      1.98 o 
  -6   2  16       23.20       23.12      3.44 o 
  -5   2  16       89.17       99.71      7.69 o 
  -4   2  16        1.68        4.23      2.43 o 
  -3   2  16       95.88       92.56      6.60 o 
  -2   2  16      187.38      183.02      4.35 o 
  -1   2  16      744.18      780.19     11.37 o 
   0   2  16      141.48      142.97      2.31 o 
   1   2  16      373.17      361.37      7.47 o 
   2   2  16        1.03        5.23      2.41 o 
   3   2  16      628.01      645.89      6.73 o 
   4   2  16      344.66      334.76      8.39 o 
   5   2  16       15.20        7.81      1.77 o 
   6   2  16        3.20        7.43      1.84 o 
   7   2  16       20.98       20.24      3.46 o 
   8   2  16        3.29        4.62      3.49 o 
   9   2  16        1.20        8.33      2.47 o 
  10   2  16        4.30        6.94      2.63 o 
 -12   3  16        0.12        3.05      2.09 o 
 -11   3  16        0.97        4.57      4.27 o 
 -10   3  16        0.01        1.31      2.77 o 
  -9   3  16        0.20        3.15      3.38 o 
  -8   3  16        1.67       10.29      2.87 o 
  -7   3  16       22.62       18.57      3.63 o 
  -6   3  16       30.55       27.32      4.01 o 
  -5   3  16        0.23        7.47      1.93 o 
  -4   3  16       49.60       50.83      5.15 o 
  -3   3  16       59.11       59.28      5.35 o 
  -2   3  16      200.04      207.15      6.78 o 
  -1   3  16       17.29       17.13      2.71 o 
   0   3  16        0.00        2.64      2.47 o 
   1   3  16      344.02      365.83      5.43 o 
   2   3  16      172.51      194.20      4.52 o 
   3   3  16     1029.52     1035.03     16.81 o 
   4   3  16       69.62       71.14      6.23 o 
   5   3  16      220.35      210.03      5.73 o 
   6   3  16        1.26        6.78      2.14 o 
   7   3  16        4.25       10.56      2.67 o 
   8   3  16       25.26       21.31      3.79 o 
   9   3  16        0.26        0.40      2.09 o 
 -11   4  16        0.34        4.85      3.56 o 
 -10   4  16        4.64        4.81      2.66 o 
  -9   4  16        0.09       -1.23      2.88 o 
  -8   4  16      106.53       80.78      6.11 o 
  -7   4  16       23.21       18.63      3.70 o 
  -6   4  16       40.97       46.03      4.99 o 
  -5   4  16        0.21       -0.07      2.88 o 
  -4   4  16       77.46       71.00      5.81 o 
  -3   4  16       84.29       79.00      5.46 o 
  -2   4  16      132.76      136.91      7.33 o 
  -1   4  16      168.63      175.62      5.82 o 
   0   4  16      260.28      270.10      8.02 o 
   1   4  16     1857.63     2026.53     32.22 o 
   2   4  16        2.64        4.75      2.35 o 
   3   4  16       11.43        8.19      2.46 o 
   4   4  16       20.75       18.71      2.50 o 
   5   4  16        4.11        6.35      1.76 o 
   6   4  16        0.54        5.34      2.43 o 
   7   4  16       15.85       17.08      2.83 o 
   8   4  16       15.25       10.21      2.56 o 
   9   4  16        3.96        5.86      3.19 o 
 -10   5  16        0.29        5.08      3.13 o 
  -9   5  16        0.07        2.59      4.37 o 
  -8   5  16       34.91       38.22      5.69 o 
  -7   5  16        2.95        4.59      2.87 o 
  -6   5  16        7.03        7.33      2.74 o 
  -5   5  16       19.56       16.33      2.86 o 
  -4   5  16       80.23       69.88      4.88 o 
  -3   5  16       97.49       84.98      7.62 o 
  -2   5  16      352.55      369.09      8.35 o 
  -1   5  16      368.99      380.28      8.46 o 
   0   5  16       64.88       67.63      5.73 o 
   1   5  16       10.97       12.61      2.82 o 
   2   5  16       19.71       20.25      2.50 o 
   3   5  16      265.29      285.38      5.68 o 
   4   5  16        4.39        8.48      2.59 o 
   5   5  16        5.69        6.54      2.32 o 
   6   5  16        8.59        8.28      2.46 o 
   7   5  16        2.79        4.40      2.11 o 
   8   5  16       21.66       23.14      3.30 o 
  -9   6  16        2.48        4.79      2.00 o 
  -8   6  16        9.22        6.68      3.76 o 
  -7   6  16       40.58       34.84      4.37 o 
  -6   6  16        1.51        3.67      2.28 o 
  -5   6  16        3.61        1.37      2.70 o 
  -4   6  16        0.30        1.52      3.60 o 
  -3   6  16        6.93        5.60      2.10 o 
  -2   6  16        0.04        4.89      2.72 o 
  -1   6  16        4.35        8.49      2.44 o 
   0   6  16       44.45       48.47      5.54 o 
   1   6  16       68.27       75.09      5.82 o 
   2   6  16        0.02        1.52      3.11 o 
   3   6  16       83.06       84.40     11.77 o 
   4   6  16      127.76      139.71     16.86 o 
   5   6  16       46.60       46.73      5.83 o 
   6   6  16       22.90       26.82      4.07 o 
   7   6  16        0.69        7.89      3.01 o 
  -8   7  16        5.48        6.87      3.36 o 
  -7   7  16        3.59        8.27      2.70 o 
  -6   7  16        3.59        9.95      2.77 o 
  -5   7  16        2.17        5.34      2.36 o 
  -4   7  16       91.40       73.81      8.01 o 
  -3   7  16       90.91       74.05      9.78 o 
  -2   7  16       12.32       11.59      2.78 o 
  -1   7  16       18.11       15.64      3.93 o 
   0   7  16       74.12       77.99      7.34 o 
   1   7  16       42.79       51.65      5.95 o 
   2   7  16        7.23        9.09      4.27 o 
   3   7  16        0.51        4.57      9.25 o 
   4   7  16       13.47       16.24      5.55 o 
   5   7  16        0.01       -4.18      4.49 o 
  -5   8  16        1.24        0.74      3.70 o 
  -4   8  16        0.32        6.52      2.82 o 
  -3   8  16        0.00        1.72      3.66 o 
  -2   8  16        9.00        6.00      3.66 o 
  -1   8  16        3.27        3.65      2.67 o 
   0   8  16       22.44       21.56      4.16 o 
   1   8  16        5.24        6.04      3.31 o 
   2   8  16        0.01        2.72      2.55 o 
   3   8  16       30.53       35.38      7.34 o 
 -12   1  17        0.01        4.48      2.81 o 
 -11   1  17        4.59        7.39      3.02 o 
 -10   1  17        0.90        9.26      3.14 o 
  -9   1  17       25.03       20.81      3.77 o 
  -8   1  17       10.05        7.26      2.31 o 
  -7   1  17        0.03        0.63      2.23 o 
  -6   1  17        0.25       -0.56      3.73 o 
  -5   1  17        5.66        1.90      3.10 o 
  -4   1  17      218.66      234.55      6.37 o 
  -3   1  17      528.32      549.29      8.99 o 
  -2   1  17      101.71      101.45      5.49 o 
  -1   1  17       81.31       67.98      5.78 o 
   0   1  17       53.46       54.06      4.18 o 
   1   1  17       11.00        8.45      1.94 o 
   2   1  17        8.25       10.99      2.20 o 
   3   1  17       23.43       19.69      3.05 o 
   4   1  17      195.99      172.21      7.16 o 
   5   1  17        3.79        2.36      2.60 o 
   6   1  17       27.63       15.16      2.51 o 
   7   1  17        0.45        3.38      1.82 o 
   8   1  17        1.30        5.45      2.55 o 
   9   1  17        0.33        6.91      2.61 o 
 -12   2  17        7.65        7.40      3.60 o 
 -11   2  17       11.60        7.23      3.27 o 
 -10   2  17      131.13      142.73      7.61 o 
  -9   2  17       59.89       51.87      4.79 o 
  -8   2  17        7.17        6.74      2.11 o 
  -7   2  17        4.12        3.23      2.42 o 
  -6   2  17       25.21       21.52      3.31 o 
  -5   2  17       99.35      107.95      8.76 o 
  -4   2  17      174.71      189.54     11.02 o 
  -3   2  17      621.04      657.86     10.68 o 
  -2   2  17      325.62      322.51      9.70 o 
  -1   2  17       15.69       21.23      2.92 o 
   0   2  17      280.39      260.20      4.12 o 
   1   2  17      103.12      103.12      5.08 o 
   2   2  17       33.65       45.32      4.35 o 
   3   2  17       96.27      101.33      5.71 o 
   4   2  17      152.50      146.32      6.00 o 
   5   2  17       12.43       10.67      2.27 o 
   6   2  17        2.91        5.36      1.96 o 
   7   2  17        0.01        3.64      2.46 o 
   8   2  17        7.26        8.76      2.51 o 
   9   2  17        0.40        1.17      2.79 o 
 -11   3  17        5.88        9.88      2.56 o 
 -10   3  17        4.65       -0.07      2.97 o 
  -9   3  17        6.63       11.97      2.81 o 
  -8   3  17        0.67        3.58      2.18 o 
  -7   3  17        0.02        5.23      2.18 o 
  -6   3  17        0.95        1.58      2.86 o 
  -5   3  17      116.84      113.87     11.83 o 
  -4   3  17       91.98      105.95      9.35 o 
  -3   3  17     1023.48     1070.37     19.66 o 
  -2   3  17        8.94        5.92      1.81 o 
  -1   3  17       77.06       79.42      7.24 o 
   0   3  17      163.03      168.41      5.74 o 
   1   3  17      497.16      518.18     10.44 o 
   2   3  17       25.52       22.24      2.58 o 
   3   3  17        0.03       -1.61      2.30 o 
   4   3  17        0.00        1.35      1.98 o 
   5   3  17       37.04       25.80      4.22 o 
   6   3  17        9.46        6.01      2.61 o 
   7   3  17        1.57        2.88      2.00 o 
   8   3  17        3.00        3.66      3.48 o 
   9   3  17        0.04        1.74      4.10 o 
 -11   4  17        0.41        3.31      2.10 o 
 -10   4  17        0.20        0.75      2.42 o 
  -9   4  17       11.51        9.09      3.15 o 
  -8   4  17        1.22        3.32      3.35 o 
  -7   4  17       30.43       32.64      5.17 o 
  -6   4  17       43.59       43.30      4.36 o 
  -5   4  17        5.21       10.09      3.20 o 
  -4   4  17       23.79       28.02      3.57 o 
  -3   4  17       45.17       56.14      4.89 o 
  -2   4  17       93.73       91.27      7.87 o 
  -1   4  17      117.72      110.81      8.15 o 
   0   4  17       18.29       18.93      2.95 o 
   1   4  17       57.66       62.23      5.31 o 
   2   4  17      227.52      230.67      5.96 o 
   3   4  17       57.15       47.74      4.68 o 
   4   4  17        7.20        6.50      1.66 o 
   5   4  17        0.32        4.17      1.91 o 
   6   4  17       16.82       16.46      5.36 o 
   7   4  17        9.32        7.60      1.64 o 
   8   4  17        4.24        3.52      2.66 o 
 -10   5  17        4.00        5.84      2.85 o 
  -9   5  17        0.26        5.40      3.23 o 
  -8   5  17        0.08        8.22      2.75 o 
  -7   5  17       14.22        8.54      3.73 o 
  -6   5  17        6.95        7.59      2.49 o 
  -5   5  17        0.34        0.16      3.69 o 
  -4   5  17       96.70       98.82      8.19 o 
  -3   5  17        0.13        1.62      2.10 o 
  -2   5  17      248.06      245.46      7.07 o 
  -1   5  17       82.34       79.79      6.07 o 
   0   5  17      100.80       90.47      8.00 o 
   1   5  17       30.01       27.65      3.29 o 
   2   5  17       35.04       34.57      3.79 o 
   3   5  17       23.86       17.41      2.59 o 
   4   5  17        0.44        5.22      3.68 o 
   5   5  17        5.77        5.59      2.43 o 
   6   5  17        2.12        9.88      2.50 o 
   7   5  17        3.00        4.93      2.48 o 
  -9   6  17       14.32       12.91      2.86 o 
  -8   6  17       19.54       18.89      4.17 o 
  -7   6  17        0.01       -1.22      3.15 o 
  -6   6  17        3.13        6.08      2.75 o 
  -5   6  17       64.39       51.76      6.85 o 
  -4   6  17       45.17       41.68      4.86 o 
  -3   6  17       48.87       46.03      4.63 o 
  -2   6  17       14.92       13.74      2.90 o 
  -1   6  17       76.54       77.13      7.35 o 
   0   6  17       34.13       26.59      3.17 o 
   1   6  17       42.41       42.74      5.14 o 
   2   6  17        0.30        2.99      3.37 o 
   3   6  17        3.46        2.26      4.34 o 
   4   6  17        0.19       -2.22      4.60 o 
   5   6  17       17.97       18.27      4.53 o 
   6   6  17        0.51        0.68      5.45 o 
  -7   7  17        0.02        3.86      4.22 o 
  -6   7  17        6.18        2.82      3.73 o 
  -5   7  17        1.98        1.92      2.07 o 
  -4   7  17        0.09        5.54      3.26 o 
  -3   7  17       30.44       28.40      3.95 o 
  -2   7  17       17.09       16.98      3.12 o 
  -1   7  17        0.35       -2.93      2.93 o 
   0   7  17       16.08       17.07      2.92 o 
   1   7  17        7.87       14.32      3.53 o 
   2   7  17       14.70       19.58      4.57 o 
   3   7  17       19.97       16.08      7.23 o 
   4   7  17        9.51       12.69      6.21 o 
  -4   8  17       15.05       12.26      3.60 o 
  -3   8  17       22.20       21.53      3.19 o 
  -2   8  17       24.51       26.62      4.96 o 
  -1   8  17        9.90        9.92      2.96 o 
   0   8  17        6.61        7.18      2.73 o 
   1   8  17        6.05        5.09      5.26 o 
 -12   0  18       11.57        7.42      5.28 o 
 -11   0  18       70.54       63.98     13.44 o 
 -10   0  18       11.14        8.31      6.71 o 
  -9   0  18       55.47       68.98     10.89 o 
  -8   0  18        8.74        5.84      5.74 o 
  -7   0  18       54.57       55.51      7.15 o 
  -6   0  18       22.45       19.83      6.34 o 
  -5   0  18       28.29       31.64     27.16 o 
  -4   0  18     2647.20     3115.78    185.49 o 
  -3   0  18       70.75       64.25      5.61 o 
  -2   0  18      827.22      880.62     12.53 o 
  -1   0  18      688.61      639.89      9.25 o 
   0   0  18        2.00        3.62      2.45 o 
   1   0  18       52.66       43.41      5.72 o 
   2   0  18        9.04        4.92      2.97 o 
   3   0  18      118.32       96.36      9.35 o 
   4   0  18       24.34       24.24      4.53 o 
   5   0  18       12.22       10.04      2.19 o 
   6   0  18        0.22       -3.32      4.09 o 
   7   0  18       29.50       23.18      4.30 o 
   8   0  18        0.00        5.02      2.44 o 
   9   0  18        0.06       -3.63      5.26 o 
 -12   1  18        4.25        8.22      2.11 o 
 -11   1  18        4.47        0.79      3.45 o 
 -10   1  18        2.46        5.82      2.69 o 
  -9   1  18        4.16        5.59      3.49 o 
  -8   1  18       12.94       21.28      4.80 o 
  -7   1  18        4.86        6.63      2.71 o 
  -6   1  18      148.16      125.26     10.04 o 
  -5   1  18      417.93      450.97     10.34 o 
  -4   1  18     1071.00     1185.86     21.31 o 
  -3   1  18       46.47       43.91      5.03 o 
  -2   1  18      175.44      170.20      6.40 o 
  -1   1  18       14.47       19.57      3.95 o 
   0   1  18       19.61       19.54      4.06 o 
   1   1  18        7.38        4.05      2.24 o 
   2   1  18       71.24       64.53      5.79 o 
   3   1  18      184.22      150.37      4.66 o 
   4   1  18       88.60       73.77      5.04 o 
   5   1  18      216.03      171.53      5.60 o 
   6   1  18       12.01        6.36      2.57 o 
   7   1  18        0.04        1.83      2.33 o 
   8   1  18        1.38        0.95      3.16 o 
   9   1  18        2.53        1.38      2.86 o 
 -11   2  18        2.88        5.78      3.55 o 
 -10   2  18        0.43        1.71      3.65 o 
  -9   2  18        6.43        9.28      2.95 o 
  -8   2  18       74.89       71.74      4.55 o 
  -7   2  18       23.63       20.58      4.40 o 
  -6   2  18        4.51        0.39      2.49 o 
  -5   2  18       69.24       71.77      7.24 o 
  -4   2  18        0.48        6.58      2.81 o 
  -3   2  18      104.90       92.25      5.81 o 
  -2   2  18       20.98       17.85      2.41 o 
  -1   2  18      218.50      219.13      5.65 o 
   0   2  18      389.66      399.03      9.76 o 
   1   2  18       52.66       51.26      4.30 o 
   2   2  18       17.68       15.77      2.36 o 
   3   2  18       10.30        9.77      2.70 o 
   4   2  18        4.95        5.01      2.42 o 
   5   2  18        0.53        6.03      2.42 o 
   6   2  18       16.71       16.15      2.32 o 
   7   2  18       10.06        7.18      2.13 o 
   8   2  18        0.90        6.66      2.65 o 
 -11   3  18        0.09        1.09      2.89 o 
 -10   3  18       42.78       51.84      6.33 o 
  -9   3  18        0.00        0.72      3.32 o 
  -8   3  18       11.61       15.45      2.93 o 
  -7   3  18        0.00        1.24      2.47 o 
  -6   3  18       94.26      100.61      6.30 o 
  -5   3  18       86.23      101.96      6.22 o 
  -4   3  18       18.50       19.61      3.97 o 
  -3   3  18       44.81       42.55      4.72 o 
  -2   3  18      721.39      768.07     18.37 o 
  -1   3  18      218.90      228.76      5.82 o 
   0   3  18      231.97      221.40      5.40 o 
   1   3  18       17.99        6.95      3.31 o 
   2   3  18       73.93       78.81      6.81 o 
   3   3  18       16.53       12.45      2.13 o 
   4   3  18       41.16       28.37      4.03 o 
   5   3  18        0.16        2.88      2.05 o 
   6   3  18        4.86        7.97      3.00 o 
   7   3  18        0.03       -0.93      3.56 o 
   8   3  18        0.18        4.84      3.18 o 
 -10   4  18        1.98       10.86      2.77 o 
  -9   4  18       15.62       19.62      4.19 o 
  -8   4  18        6.54        5.92      2.55 o 
  -7   4  18        1.95        3.48      2.51 o 
  -6   4  18       76.15       75.15      6.70 o 
  -5   4  18        0.76        4.32      3.96 o 
  -4   4  18      191.74      194.25      5.51 o 
  -3   4  18      150.53      158.70      6.75 o 
  -2   4  18      140.07      142.66      9.40 o 
  -1   4  18       31.52       22.84      3.56 o 
   0   4  18      177.21      193.90      7.10 o 
   1   4  18       22.34       19.33      4.07 o 
   2   4  18       20.29       22.33      2.64 o 
   3   4  18        3.03        6.13      3.58 o 
   4   4  18       76.79       74.72      5.90 o 
   5   4  18        0.36        5.15      2.13 o 
   6   4  18        0.05        3.82      3.58 o 
   7   4  18        0.67        4.08      2.89 o 
  -9   5  18        0.14        3.19      2.93 o 
  -8   5  18        2.32        4.80      4.10 o 
  -7   5  18        7.86        5.08      3.20 o 
  -6   5  18        5.31        7.16      2.55 o 
  -5   5  18       12.40       14.86      3.56 o 
  -4   5  18        8.11        4.61      2.96 o 
  -3   5  18      163.24      176.48      9.96 o 
  -2   5  18        4.98        7.52      2.46 o 
  -1   5  18        5.51        7.85      2.92 o 
   0   5  18      228.81      245.70      7.18 o 
   1   5  18       49.00       46.34      5.45 o 
   2   5  18        0.01       -1.66      2.33 o 
   3   5  18        1.72        5.18      3.43 o 
   4   5  18        2.55        3.74      5.30 o 
   5   5  18        4.72        9.22      3.71 o 
   6   5  18        0.35       -4.36      4.75 o 
  -8   6  18        2.01        4.78      2.80 o 
  -7   6  18       15.36       14.39      2.91 o 
  -6   6  18        0.14        4.55      2.77 o 
  -5   6  18       27.95       25.65      3.42 o 
  -4   6  18        9.66        9.63      2.37 o 
  -3   6  18       20.75       27.18      3.57 o 
  -2   6  18        0.08        1.04      2.94 o 
  -1   6  18        0.06        1.06      3.77 o 
   0   6  18       22.23       17.82      2.73 o 
   1   6  18        0.21        5.38      2.08 o 
   2   6  18        6.92        4.38      3.99 o 
   3   6  18        3.36        2.46      3.94 o 
   4   6  18        0.17        6.05      6.55 o 
   5   6  18        3.32        3.10      2.58 o 
  -6   7  18        3.12        8.52      2.76 o 
  -5   7  18       19.62       12.21      3.36 o 
  -4   7  18       12.81       13.13      2.75 o 
  -3   7  18        6.68        5.71      2.48 o 
  -2   7  18       11.23       16.62      3.39 o 
  -1   7  18        0.59        3.10      2.96 o 
   0   7  18        3.48        1.96      2.08 o 
   1   7  18        0.03        8.26      4.45 o 
   2   7  18        1.54        6.14     12.29 o 
   3   7  18        4.61        5.24      3.82 o 
 -11   1  19        1.68       -2.44      4.07 o 
 -10   1  19        0.33        0.25      4.17 o 
  -9   1  19       16.27       14.66      5.10 o 
  -8   1  19        0.07        0.63      4.03 o 
  -7   1  19       37.94       47.29      5.83 o 
  -6   1  19       56.48       60.99      9.74 o 
  -5   1  19        7.78       11.01      3.77 o 
  -4   1  19       45.93       36.06      4.47 o 
  -3   1  19       39.68       32.05      3.87 o 
  -2   1  19      154.26      159.41      6.82 o 
  -1   1  19        0.45        3.40      1.89 o 
   0   1  19       15.60       18.91      3.25 o 
   1   1  19      286.60      261.97      6.22 o 
   2   1  19      131.97      129.77      5.81 o 
   3   1  19      114.67       87.61      6.27 o 
   4   1  19       32.99       20.83      2.63 o 
   5   1  19        0.09        3.95      1.96 o 
   6   1  19        6.81        2.45      1.88 o 
   7   1  19        0.07        3.94      2.23 o 
   8   1  19        0.86        3.45      1.88 o 
 -11   2  19        0.53        6.60      2.97 o 
 -10   2  19        8.92       13.03      4.80 o 
  -9   2  19       10.80       13.13      5.31 o 
  -8   2  19        1.93       10.28      2.32 o 
  -7   2  19        2.22        2.76      2.15 o 
  -6   2  19      353.97      343.33      6.70 o 
  -5   2  19      425.14      434.22      7.47 o 
  -4   2  19        0.93        4.46      2.67 o 
  -3   2  19      663.97      721.49     12.56 o 
  -2   2  19      641.62      681.91     14.79 o 
  -1   2  19       88.46       79.29      6.00 o 
   0   2  19        5.13        5.43      2.87 o 
   1   2  19       68.07       67.07      6.30 o 
   2   2  19      140.74      145.64      8.63 o 
   3   2  19       32.73       26.75      3.00 o 
   4   2  19       36.66       30.47      3.74 o 
   5   2  19        0.02        3.62      2.08 o 
   6   2  19        6.03        7.89      2.19 o 
   7   2  19        0.38        3.87      2.05 o 
   8   2  19        7.66        7.49      2.94 o 
 -10   3  19        5.62        5.73      3.59 o 
  -9   3  19       13.72       10.22      3.77 o 
  -8   3  19        1.70        6.74      2.14 o 
  -7   3  19        7.97        7.32      2.51 o 
  -6   3  19       19.37       20.25      3.33 o 
  -5   3  19        0.60        2.76      3.20 o 
  -4   3  19      183.82      203.82      7.38 o 
  -3   3  19        0.08        1.54      2.49 o 
  -2   3  19       34.14       31.04      4.21 o 
  -1   3  19      143.81      154.75      6.31 o 
   0   3  19       32.58       34.43      5.22 o 
   1   3  19      110.86       91.19      9.16 o 
   2   3  19       20.51       13.44      2.55 o 
   3   3  19        3.79        6.10      2.83 o 
   4   3  19       22.49       20.27      3.28 o 
   5   3  19        2.75        6.89      2.44 o 
   6   3  19        0.00       -0.09      2.36 o 
   7   3  19        1.22        1.75      2.81 o 
 -10   4  19        7.17        9.80      3.32 o 
  -9   4  19       14.66       10.53      3.09 o 
  -8   4  19       12.54        6.86      2.83 o 
  -7   4  19       14.80       14.71      3.34 o 
  -6   4  19       78.29       91.15      8.73 o 
  -5   4  19        1.62        4.68      3.02 o 
  -4   4  19       28.83       29.27      3.99 o 
  -3   4  19       19.96       12.63      2.46 o 
  -2   4  19        7.21        8.06      2.80 o 
  -1   4  19       60.96       64.55      5.57 o 
   0   4  19        5.60        5.03      2.96 o 
   1   4  19        5.73        7.28      2.16 o 
   2   4  19      139.24      147.10      9.35 o 
   3   4  19        3.82        7.90      1.86 o 
   4   4  19        1.32        1.71      2.56 o 
   5   4  19        1.01       -0.28      3.00 o 
   6   4  19        0.03        5.41      2.49 o 
   7   4  19        0.00        7.24      2.23 o 
  -9   5  19        0.47        4.20      4.35 o 
  -8   5  19        1.51        8.89      2.36 o 
  -7   5  19        9.95       10.33      2.17 o 
  -6   5  19       24.85       30.16      3.77 o 
  -5   5  19        0.14        4.54      3.11 o 
  -4   5  19        0.49        9.96      2.33 o 
  -3   5  19        0.33        0.14      2.75 o 
  -2   5  19        4.73        8.29      2.28 o 
  -1   5  19        1.28        4.69      2.15 o 
   0   5  19        9.34        6.54      2.24 o 
   1   5  19       80.62       80.97      7.00 o 
   2   5  19       24.12       16.56      2.76 o 
   3   5  19       11.98       11.51      2.43 o 
   4   5  19       13.44       14.22      3.25 o 
   5   5  19        7.62        9.61      3.07 o 
   6   5  19        3.74        5.94      4.30 o 
  -7   6  19       14.66       10.69      2.30 o 
  -6   6  19        6.46        6.94      2.65 o 
  -5   6  19        2.57        3.36      2.14 o 
  -4   6  19        5.32        3.14      3.01 o 
  -3   6  19        0.11        4.35      2.46 o 
  -2   6  19       18.09       12.84      3.05 o 
  -1   6  19       21.24       17.73      2.43 o 
   0   6  19        0.39        3.57      1.91 o 
   1   6  19        6.57        9.58      3.77 o 
   2   6  19       12.00       15.33      4.87 o 
   3   6  19        3.57       10.86      3.47 o 
   4   6  19        0.25        2.28      7.84 o 
  -5   7  19        0.01        7.19      3.56 o 
  -4   7  19        0.68        1.46      2.14 o 
  -3   7  19       12.52       12.82      2.00 o 
  -2   7  19        2.84        3.57      2.64 o 
  -1   7  19       16.88       14.44      3.13 o 
   0   7  19        1.52        4.69      2.43 o 
   1   7  19        4.32       10.24      4.39 o 
   2   7  19        1.95        9.84      2.65 o 
 -11   0  20        1.07       11.80      5.73 o 
 -10   0  20       33.34       28.01      9.73 o 
  -9   0  20        7.42       10.97      4.41 o 
  -8   0  20        4.87        6.94      5.47 o 
  -7   0  20      560.35      594.15     31.38 o 
  -6   0  20      138.99      137.66     16.74 o 
  -5   0  20      238.53      239.76     16.08 o 
  -4   0  20      637.15      698.78     16.98 o 
  -3   0  20      108.64      142.76     14.84 o 
  -2   0  20        3.34       12.05      6.34 o 
  -1   0  20        2.12       -4.09      6.27 o 
   0   0  20       90.76       90.14      9.70 o 
   1   0  20      110.65       90.67     10.82 o 
   2   0  20      594.39      555.03     10.47 o 
   3   0  20       22.98        8.97      2.68 o 
   4   0  20        3.20        5.04      3.34 o 
   5   0  20       23.85       28.75      3.73 o 
   6   0  20        1.09        9.73      2.79 o 
   7   0  20       25.21       24.57      5.23 o 
 -11   1  20       23.25       22.47      4.58 o 
 -10   1  20       10.11       10.06      4.42 o 
  -9   1  20       34.72       33.18      5.56 o 
  -8   1  20        1.02        9.80      4.73 o 
  -7   1  20        2.37        8.63      4.75 o 
  -6   1  20       10.71        6.03      3.84 o 
  -5   1  20       36.48       44.93      5.79 o 
  -4   1  20      420.64      455.74     13.39 o 
  -3   1  20       71.29       84.10      7.93 o 
  -2   1  20      377.12      367.74     10.38 o 
  -1   1  20       41.91       32.16      4.85 o 
   0   1  20       45.70       39.41      5.27 o 
   1   1  20      213.06      214.70      7.90 o 
   2   1  20      322.78      296.59      6.59 o 
   3   1  20        0.20        3.41      1.70 o 
   4   1  20        1.80        3.07      2.77 o 
   5   1  20        0.02        3.63      2.39 o 
   6   1  20        5.82        8.48      2.12 o 
   7   1  20        8.23        8.67      3.00 o 
 -10   2  20        1.60        1.91      3.28 o 
  -9   2  20       52.16       50.34      6.36 o 
  -8   2  20       11.17       10.31      3.25 o 
  -7   2  20       95.99      104.42     10.77 o 
  -6   2  20       76.47       61.58      7.00 o 
  -5   2  20       21.07       20.62      4.65 o 
  -4   2  20       17.45       22.93      3.82 o 
  -3   2  20        2.93        2.57      2.68 o 
  -2   2  20        0.07       -1.88      2.41 o 
  -1   2  20       44.31       38.55      4.06 o 
   0   2  20      124.76      105.39     10.00 o 
   1   2  20       91.03       93.14      7.14 o 
   2   2  20       77.13       69.81      6.35 o 
   3   2  20        1.01        1.92      1.82 o 
   4   2  20        0.74        3.76      3.96 o 
   5   2  20        9.01        9.53      1.98 o 
   6   2  20        7.44        8.71      2.55 o 
   7   2  20       15.14       13.64      2.62 o 
 -10   3  20        1.07        5.36      3.43 o 
  -9   3  20       16.90       16.48      2.74 o 
  -8   3  20       14.02        8.28      2.92 o 
  -7   3  20       46.94       58.71      6.57 o 
  -6   3  20        0.66       -0.28      2.90 o 
  -5   3  20       10.17        9.56      2.83 o 
  -4   3  20        0.04        0.67      2.15 o 
  -3   3  20        6.69        5.64      1.12 o 
  -2   3  20      131.27      150.38      5.61 o 
  -1   3  20       14.50       13.46      2.93 o 
   0   3  20      253.81      280.25      8.35 o 
   1   3  20      124.20      124.95      6.82 o 
   2   3  20       13.66        8.00      2.94 o 
   3   3  20        1.87        1.98      2.77 o 
   4   3  20        1.48        2.63      2.32 o 
   5   3  20        7.38        1.69      2.10 o 
   6   3  20        8.26        5.59      3.56 o 
   7   3  20       26.63       31.18      5.77 o 
  -9   4  20        2.25       11.34      4.94 o 
  -8   4  20        0.20       -3.16      3.16 o 
  -7   4  20       27.92       22.62      2.87 o 
  -6   4  20       19.02       15.54      2.67 o 
  -5   4  20        0.21        0.12      3.29 o 
  -4   4  20       32.86       33.92      3.57 o 
  -3   4  20      103.13      111.25      8.98 o 
  -2   4  20      338.07      362.00     10.18 o 
  -1   4  20        0.79        3.35      3.17 o 
   0   4  20      137.53      153.90     10.78 o 
   1   4  20       86.21       81.44      7.33 o 
   2   4  20        8.13        8.94      2.67 o 
   3   4  20       31.76       27.46      3.63 o 
   4   4  20       12.47       17.40      7.87 o 
   5   4  20        2.41        3.37      1.96 o 
   6   4  20        6.13        6.72      2.67 o 
  -8   5  20        5.69        9.45      3.33 o 
  -7   5  20        3.77        0.65      2.81 o 
  -6   5  20       29.16       25.50      3.68 o 
  -5   5  20        3.78        7.99      2.65 o 
  -4   5  20        0.61        2.72      2.96 o 
  -3   5  20        1.72        7.33      3.06 o 
  -2   5  20       61.74       63.20      6.73 o 
  -1   5  20        2.98        5.82      2.65 o 
   0   5  20        1.93        3.08      2.86 o 
   1   5  20       36.39       41.65      4.36 o 
   2   5  20        2.25        2.11      1.72 o 
   3   5  20        0.72       -0.26      3.04 o 
   4   5  20        9.61        8.63      4.43 o 
   5   5  20        0.45        6.39      3.11 o 
  -6   6  20       11.35        7.77      4.76 o 
  -5   6  20       13.67       13.85      2.89 o 
  -4   6  20        0.87        5.92      2.74 o 
  -3   6  20        0.24        4.55      3.04 o 
  -2   6  20       23.31       22.26      3.82 o 
  -1   6  20        0.28        1.05      2.53 o 
   0   6  20        2.29        4.13      2.44 o 
   1   6  20        0.00        1.98      2.99 o 
   2   6  20        1.92        2.63      6.13 o 
   3   6  20        0.00        0.41      3.86 o 
  -3   7  20        4.55        4.19      3.03 o 
  -2   7  20        6.72        6.90      2.57 o 
  -1   7  20        0.68        7.27      2.32 o 
 -10   1  21        0.41        3.69      3.94 o 
  -9   1  21        0.07       -4.46      4.46 o 
  -8   1  21        4.07        4.48      4.06 o 
  -7   1  21       20.60       29.66      4.88 o 
  -6   1  21       53.44       49.69      5.71 o 
  -5   1  21      179.89      188.42     16.41 o 
  -4   1  21        0.85        2.49      3.69 o 
  -3   1  21       31.11       31.06      5.35 o 
  -2   1  21       29.59       31.08      4.40 o 
  -1   1  21       10.01        6.92      3.49 o 
   0   1  21        2.25        4.10      3.48 o 
   1   1  21       36.48       23.57      5.58 o 
   2   1  21        3.15        6.83      1.93 o 
   3   1  21        0.50        4.88      2.25 o 
   4   1  21        1.77        4.58      2.34 o 
   5   1  21        0.16        1.79      2.42 o 
   6   1  21        2.41        8.42      2.27 o 
   7   1  21        5.33        6.96      3.48 o 
 -10   2  21        2.20        3.86      4.23 o 
  -9   2  21        4.57        8.28      4.10 o 
  -8   2  21       40.28       35.34      4.87 o 
  -7   2  21       53.87       56.30      8.19 o 
  -6   2  21       47.91       42.76     10.28 o 
  -5   2  21      128.02      136.16      9.22 o 
  -4   2  21       15.88       17.94      4.44 o 
  -3   2  21        3.61        6.05      3.62 o 
  -2   2  21        0.61        4.85      4.12 o 
  -1   2  21       82.60       77.74      6.41 o 
   0   2  21       52.85       45.11      4.39 o 
   1   2  21       63.41       49.54      4.40 o 
   2   2  21        0.97        2.29      2.24 o 
   3   2  21        4.57        4.27      2.16 o 
   4   2  21       10.06       11.41      2.50 o 
   5   2  21        0.59        2.43      2.33 o 
   6   2  21        0.57       -1.65      3.88 o 
  -9   3  21       33.29       34.88      6.35 o 
  -8   3  21        3.16        2.12      4.15 o 
  -7   3  21        2.12       -0.24      4.88 o 
  -6   3  21       10.91       13.93      4.80 o 
  -5   3  21      275.92      313.07     10.93 o 
  -4   3  21       70.45       76.64      7.10 o 
  -3   3  21       47.09       37.77      3.67 o 
  -2   3  21       87.97       82.28      7.41 o 
  -1   3  21       36.35       39.00      4.40 o 
   0   3  21        0.08        2.14      3.66 o 
   1   3  21       21.45       14.51      2.86 o 
   2   3  21        0.62        2.79      1.74 o 
   3   3  21        0.29       -0.14      2.60 o 
   4   3  21        0.57        1.35      2.11 o 
   5   3  21        6.13       10.27      2.21 o 
   6   3  21        0.16        3.24      4.14 o 
  -8   4  21        0.07        4.51      6.42 o 
  -7   4  21       33.73       36.28      6.38 o 
  -6   4  21       10.09        6.64      2.31 o 
  -5   4  21      102.06      108.85      7.78 o 
  -4   4  21        1.29        1.23      2.49 o 
  -3   4  21        4.14        5.50      2.03 o 
  -2   4  21        5.02        5.52      2.42 o 
  -1   4  21       75.18       73.82      6.86 o 
   0   4  21        0.06        2.59      2.70 o 
   1   4  21       48.24       41.21      4.71 o 
   2   4  21        0.73        6.91      3.10 o 
   3   4  21        3.82        5.54      1.64 o 
   4   4  21        0.04        7.94      2.35 o 
   5   4  21        1.91        1.47      3.77 o 
  -7   5  21        2.44        2.51      2.78 o 
  -6   5  21       66.45       69.44      9.84 o 
  -5   5  21        3.65        5.90      4.35 o 
  -4   5  21       25.76       28.76      5.37 o 
  -3   5  21       10.60        8.66      2.39 o 
  -2   5  21      121.42      127.24      8.35 o 
  -1   5  21       27.44       20.92      3.28 o 
   0   5  21       42.87       41.85      5.07 o 
   1   5  21        4.85        6.26      3.99 o 
   2   5  21        0.20       -0.15      3.87 o 
   3   5  21        1.10        1.74      3.76 o 
   4   5  21        4.39        9.70      3.28 o 
  -5   6  21        4.09        2.80      2.68 o 
  -4   6  21       57.44       63.49      6.47 o 
  -3   6  21        0.07        2.39      2.65 o 
  -2   6  21        1.17        3.86      2.85 o 
  -1   6  21        0.03        7.61      2.25 o 
   0   6  21        3.97        8.50      2.11 o 
   1   6  21        0.02       -0.67      3.49 o 
  -9   0  22        0.75        7.28      5.93 o 
  -8   0  22       98.90      116.73     24.24 o 
  -7   0  22       11.15       16.83      7.14 o 
  -6   0  22       84.30       90.31     13.80 o 
  -5   0  22       65.95       77.24     11.58 o 
  -4   0  22        0.20       12.11      7.20 o 
  -3   0  22        0.38       -4.81      6.21 o 
  -2   0  22       52.62       57.96      9.38 o 
  -1   0  22      276.08      294.91     17.49 o 
   0   0  22        1.43        6.19      5.17 o 
   1   0  22       69.19       76.29      8.84 o 
   2   0  22        0.09        4.76      6.74 o 
   3   0  22        1.11       -5.48      5.83 o 
   4   0  22        1.78        4.16      2.52 o 
   5   0  22        6.62        7.52      7.89 o 
   6   0  22        0.28       -0.22      4.99 o 
  -9   1  22        0.11        5.01      3.33 o 
  -8   1  22        9.02       10.18      3.89 o 
  -7   1  22       26.85       22.89      3.71 o 
  -6   1  22       80.53       78.35      9.57 o 
  -5   1  22       56.64       60.33      7.68 o 
  -4   1  22        0.25       -0.36      3.72 o 
  -3   1  22       25.91       24.35      4.86 o 
  -2   1  22       12.53       11.76      2.88 o 
  -1   1  22        0.02        9.34      2.40 o 
   0   1  22       14.87       10.36      5.97 o 
   1   1  22        0.21       -0.66      3.55 o 
   2   1  22        0.08       16.89     12.16 o 
   3   1  22        0.62        6.61      3.13 o 
   4   1  22       10.88        5.30      1.95 o 
   5   1  22       15.23       12.14      2.94 o 
   6   1  22        0.51        4.08      2.10 o 
  -9   2  22       11.45        8.08      3.60 o 
  -8   2  22        2.99        9.68      3.71 o 
  -7   2  22      195.70      222.35     11.04 o 
  -6   2  22       48.78       54.00      7.20 o 
  -5   2  22      163.14      175.93     13.13 o 
  -4   2  22       20.67       23.55      5.14 o 
  -3   2  22       14.97       13.31      4.58 o 
  -2   2  22        6.50        6.33      3.15 o 
  -1   2  22        6.83       10.66      2.57 o 
   0   2  22        0.25        3.79      5.05 o 
   1   2  22        1.44        1.09      3.41 o 
   2   2  22        0.03        1.91      3.19 o 
   3   2  22        4.53        4.88      2.38 o 
   4   2  22        0.54        2.17      2.65 o 
   5   2  22        0.82        3.77      2.00 o 
  -8   3  22        6.96       13.96      5.07 o 
  -7   3  22        2.72        6.99      3.02 o 
  -6   3  22        1.04       -2.44      4.36 o 
  -5   3  22        0.88        3.08      3.72 o 
  -4   3  22       24.19       21.93      4.01 o 
  -3   3  22      229.85      266.08     15.42 o 
  -2   3  22        5.10        9.81      2.67 o 
  -1   3  22       20.19       14.92      3.18 o 
   0   3  22        4.13        4.47      2.45 o 
   1   3  22        1.86        4.92      1.94 o 
   2   3  22        0.18        3.39      3.00 o 
   3   3  22        1.00        2.99      2.65 o 
   4   3  22        7.46       14.64      2.53 o 
   5   3  22        0.70        3.09      2.58 o 
  -7   4  22       10.25       10.37      4.07 o 
  -6   4  22        7.62       14.52      4.29 o 
  -5   4  22      128.91      162.88     16.03 o 
  -4   4  22        6.53        6.40      2.51 o 
  -3   4  22        5.73        7.67      3.17 o 
  -2   4  22        3.55        6.50      2.12 o 
  -1   4  22        2.53        9.82      2.23 o 
   0   4  22       23.71       19.58      3.05 o 
   1   4  22        2.14        6.95      2.79 o 
   2   4  22        2.22        1.30      2.65 o 
   3   4  22        2.02        5.21      2.59 o 
   4   4  22        6.94        9.50      3.30 o 
  -6   5  22        0.03        6.32      3.73 o 
  -5   5  22       27.32       23.40      3.94 o 
  -4   5  22        5.56        0.08      3.54 o 
  -3   5  22       88.84       86.08     11.26 o 
  -2   5  22       23.30       19.69      4.80 o 
  -1   5  22       17.06       15.11      2.84 o 
   0   5  22       14.59       18.20      3.60 o 
   1   5  22        0.83        0.41      2.60 o 
   2   5  22        0.13        4.86      2.67 o 
  -9   1  23        5.36        7.03      2.72 o 
  -8   1  23       19.24        7.05      5.18 o 
  -7   1  23       14.58       18.90      7.74 o 
  -6   1  23        0.19        5.26      3.86 o 
  -5   1  23       10.55        8.24      3.98 o 
  -4   1  23       20.32       22.07      4.78 o 
  -3   1  23       16.22       19.89      4.40 o 
  -2   1  23        0.47        4.99      3.19 o 
  -1   1  23       63.50       61.26      7.24 o 
   0   1  23        5.63        6.40      2.41 o 
   1   1  23        0.55       11.30      4.19 o 
   2   1  23        3.83        6.66      2.98 o 
   3   1  23        0.50        0.38      3.14 o 
   4   1  23        1.78        3.15      3.30 o 
   5   1  23        0.19        6.58      2.28 o 
  -8   2  23        0.62        1.33      4.89 o 
  -7   2  23       31.80       28.22      4.51 o 
  -6   2  23       17.74       22.97      4.73 o 
  -5   2  23       42.85       49.97      7.66 o 
  -4   2  23        2.74        0.85      3.75 o 
  -3   2  23        9.80       13.44      3.74 o 
  -2   2  23        3.96        4.00      4.41 o 
  -1   2  23        0.48        0.50      3.62 o 
   0   2  23        5.23        6.07      4.14 o 
   1   2  23        3.93        5.49      3.91 o 
   2   2  23        0.08        3.72      3.35 o 
   3   2  23        0.00        5.46      2.62 o 
   4   2  23        0.37        0.84      2.46 o 
  -7   3  23        1.14        3.03      3.97 o 
  -6   3  23        6.48       11.28      4.29 o 
  -5   3  23       20.92       26.51      4.34 o 
  -4   3  23        0.62        2.03      6.93 o 
  -3   3  23        5.12        7.56      2.94 o 
  -2   3  23       41.80       48.09      5.02 o 
  -1   3  23        0.26        5.99      3.64 o 
   0   3  23        0.78        9.42      3.48 o 
   1   3  23        6.44        6.15      5.98 o 
   2   3  23        0.79        6.24      3.30 o 
   3   3  23        1.80        4.13      2.39 o 
   4   3  23        0.30        8.25      2.78 o 
  -6   4  23       12.38       10.42      4.34 o 
  -5   4  23        3.72        7.88      3.12 o 
  -4   4  23        0.37        2.15      3.24 o 
  -3   4  23       22.42       21.11      4.55 o 
  -2   4  23        8.15        9.35      2.99 o 
  -1   4  23        2.95        6.46      3.10 o 
   0   4  23       14.51       17.85      4.58 o 
   1   4  23        1.16        4.36      3.73 o 
   2   4  23        5.75       11.41      2.38 o 
  -4   5  23        1.32        2.49      2.65 o 
  -3   5  23        0.49        6.83      3.34 o 
  -2   5  23        5.20        5.15      3.18 o 
  -1   5  23       15.26       14.84      3.74 o 
   0   5  23        2.65        7.21      2.83 o 
  -8   0  24       62.99       64.35     11.03 o 
  -7   0  24       32.39       35.55      8.80 o 
  -6   0  24        3.15        5.58      5.16 o 
  -5   0  24       12.48       13.00      5.44 o 
  -4   0  24        1.80        0.32      4.51 o 
  -3   0  24        0.14        3.83      3.04 o 
  -2   0  24       55.12       54.50      8.18 o 
  -1   0  24        3.19       24.36      7.59 o 
   0   0  24        0.08        9.01      4.21 o 
   1   0  24        0.11        1.92      4.70 o 
   2   0  24        0.02        0.17     12.31 o 
   3   0  24        2.01        5.14      6.46 o 
   4   0  24        0.00        5.13      6.30 o 
  -7   1  24        1.37        6.72      4.57 o 
  -6   1  24        3.78       -3.72      4.91 o 
  -5   1  24       13.57        6.48      3.75 o 
  -4   1  24        1.44        0.62      4.82 o 
  -3   1  24        0.33       11.86      3.47 o 
  -2   1  24       47.14       44.57      6.46 o 
  -1   1  24       36.12       32.30      4.50 o 
   0   1  24       10.98       15.19      4.57 o 
   1   1  24        0.55        1.91      3.73 o 
   2   1  24        0.02       -1.41      3.21 o 
   3   1  24        0.18        1.39      3.74 o 
  -7   2  24        2.06        7.48      4.89 o 
  -6   2  24        0.38        3.47      3.61 o 
  -5   2  24        4.75       10.26      4.63 o 
  -4   2  24        5.95        7.66      4.31 o 
  -3   2  24        0.24        7.93      4.34 o 
  -2   2  24        8.53        5.57      2.65 o 
  -1   2  24       14.48       13.41      3.64 o 
   0   2  24        0.08        6.24      3.00 o 
   1   2  24        0.19       -0.05      2.94 o 
   2   2  24        0.16        2.17      3.40 o 
   3   2  24        6.46       12.51      4.70 o 
  -6   3  24        5.41        7.41      3.44 o 
  -5   3  24       49.23       60.98      7.30 o 
  -4   3  24        9.91       15.36      4.09 o 
  -3   3  24        4.29        5.74      3.44 o 
  -2   3  24        0.29        0.50      2.78 o 
  -1   3  24        8.11        4.94      5.44 o 
   0   3  24        0.40        3.65      3.70 o 
   1   3  24        4.28        9.26      3.47 o 
   2   3  24        1.68        1.57      3.55 o 
  -4   4  24        4.61        6.40      4.25 o 
  -3   4  24        5.22        4.90      3.09 o 
  -2   4  24       28.16       21.12      4.37 o 
  -1   4  24        0.00        8.23      3.66 o 
   0   4  24        1.34        2.23      4.31 o 
  -6   1  25        2.96        6.02      4.75 o 
  -5   1  25        0.19        0.51      3.65 o 
  -4   1  25        5.76        7.08      3.56 o 
  -3   1  25        0.29        6.21      3.50 o 
  -2   1  25        0.16        2.31      4.13 o 
  -1   1  25        0.69        2.88      3.99 o 
   0   1  25        0.54        2.78      3.41 o 
   1   1  25        0.10        3.99      4.33 o 
   2   1  25        0.00        4.01      2.65 o 
  -5   2  25       11.64       14.95      4.10 o 
  -4   2  25       14.81       18.20      4.50 o 
  -3   2  25        8.18       13.90      5.20 o 
  -2   2  25        0.01        3.82      4.69 o 
  -1   2  25        9.16        7.91      3.16 o 
   0   2  25        0.01        7.25      2.46 o 
   1   2  25        0.00       12.43      3.30 o 
  -4   3  25        0.93        2.35      3.98 o 
  -3   3  25        3.17        0.58      3.61 o 
  -2   3  25        9.85       10.35      2.65 o 
  -1   3  25        3.00        1.75      4.84 o 
   0   3  25        1.48        6.44      3.20 o 
  -4   0  26        6.35        4.70      5.26 o 
  -3   0  26        0.61        3.30      5.35 o 
  -2   0  26       16.19        9.70      4.69 o 
  -1   0  26        0.28        6.20      6.86 o 
   0   0  26        1.64       -3.72      5.85 o 
  -4   1  26       10.97       12.94      3.26 o 
  -3   1  26       10.63       23.35      5.61 o 
  -2   1  26        4.30        7.15      2.72 o 
  -1   1  26        0.12        3.52      3.31 o 
   0   1  26        1.10        3.94      2.43 o 
                                                 
